# Supplementary material for: A triclinic polymorph of (E)-2-(1-hy­droxy-3-phenyl­prop-2-en-1-yl­idene)-4,5-dimeth­oxy­cyclo­pent-4-ene-1,3-dione
Source: Acta Crystallogr Sect E Struct Rep Online. 2012 Jan 18;68(Pt 2):o453. doi: 10.1107/S1600536812001043 (PMC3275208; doi:10.1107/S1600536812001043)
Supplement: Supplementary file 1 [file e-68-0o453-sup1.cif]

##############################################################################
#                                                                            #
# This CIF contains the data in a paper accepted for publication in          #
# Acta Crystallographica Section E. It conforms to the requirements of       #
# Notes for Authors for Acta Crystallographica Section E, and has been       #
# peer reviewed under the auspices of the IUCr Commission on Journals.       #
#                                                                            #
# Full details of the Crystallographic Information File format               #
# are given in the paper "The Crystallographic Information File (CIF):       #
# a New Standard Archive File for Crystallography" by S. R. Hall, F. H.      #
# Allen and I. D. Brown [Acta Cryst. (1991), A47, 655-685].                  #
#                                                                            #
# The current version of the core CIF dictionary is obtainable from          #
# ftp://ftp.iucr.org/pub/cif_core.dic.                                       #
#                                                                            #
# Software is freely available for graphical display of the structure(s)     #
# in this CIF. For information consult the CIF software page                 #
# http://www.iucr.org/resources/cif/software.                                #
#                                                                            #
# This file may be used for bona fide research purposes within the           #
# scientific community so long as proper attribution is given to the journal # 
# article from which it was obtained.                                        #
#                                                                            #
##############################################################################
data_I
_audit_creation_method     SHELXL-97
_chemical_name_systematic
;
(<i>E</i>)-2-(1-hydroxy-3-phenylprop-2-en-1-ylidene)-
4,5-dimethoxycyclopent-4-ene-1,3-dione
;
_chemical_name_common     ?
_chemical_formula_moiety     'C16 H14 O5'
_chemical_formula_sum     'C16 H14 O5'
_chemical_formula_iupac     'C16 H14 O5'
_chemical_formula_weight     286.27
_chemical_melting_point     ?
_symmetry_cell_setting     triclinic
_symmetry_space_group_name_H-M     'P -1'
_symmetry_space_group_name_Hall     '-P 1'
loop_
    _symmetry_equiv_pos_as_xyz
    'x, y, z'
    '-x, -y, -z'
_cell_length_a     5.4055(2)
_cell_length_b     11.2731(3)
_cell_length_c     11.6441(3)
_cell_angle_alpha     72.0700(10)
_cell_angle_beta     83.0880(10)
_cell_angle_gamma     77.7600(10)
_cell_volume     658.59(3)
_cell_formula_units_Z     2
_cell_measurement_reflns_used     2073
_cell_measurement_theta_min     2.25
_cell_measurement_theta_max     29.62
_cell_measurement_temperature     100(2)
_exptl_crystal_description     Block
_exptl_crystal_colour     orange
_exptl_crystal_size_max     0.26
_exptl_crystal_size_mid     0.19
_exptl_crystal_size_min     0.11
_exptl_crystal_density_diffrn     1.444
_exptl_crystal_density_meas     ?
_exptl_crystal_density_method     'not measured'
_exptl_crystal_F_000     300
_exptl_absorpt_coefficient_mu     0.108
_exptl_absorpt_correction_type     multi-scan
_exptl_absorpt_process_details     '(SADABS; Sheldrick, 1996)'
_exptl_absorpt_correction_T_min     0.9725
_exptl_absorpt_correction_T_max     0.9882
_exptl_special_details     ?
_diffrn_ambient_temperature     100(2)
_diffrn_radiation_type     MoK\a
_diffrn_radiation_wavelength     0.71073
_diffrn_radiation_source     'fine-focus sealed tube'
_diffrn_radiation_monochromator     graphite
_diffrn_measurement_device_type     'Bruker APEXII CCD'
_diffrn_measurement_method     '\f and \w scans'
_diffrn_detector_area_resol_mean     ?
_diffrn_reflns_number     3340
_diffrn_reflns_av_R_equivalents     0.0098
_diffrn_reflns_av_sigmaI/netI     0.0191
_diffrn_reflns_theta_min     2.25
_diffrn_reflns_theta_max     25.25
_diffrn_reflns_theta_full     25.25
_diffrn_measured_fraction_theta_max     0.963
_diffrn_measured_fraction_theta_full     0.963
_diffrn_reflns_limit_h_min     -6
_diffrn_reflns_limit_h_max     4
_diffrn_reflns_limit_k_min     -13
_diffrn_reflns_limit_k_max     13
_diffrn_reflns_limit_l_min     -13
_diffrn_reflns_limit_l_max     13
_refine_special_details
;
Refinement of <i>F</i>^2^ against ALL reflections. The weighted <i>R</i>-factor
<i>wR</i> and goodness of fit <i>S</i> are based on <i>F</i>^2^, conventional
<i>R</i>-factors <i>R</i> are based on <i>F</i>, with <i>F</i> set to zero for
negative <i>F</i>^2^. The threshold expression of <i>F</i>^2^ >
\s(<i>F</i>^2^) is used only for calculating <i>R</i>-factors(gt) <i>etc</i>.
and is not relevant to the choice of reflections for refinement.
<i>R</i>-factors based on <i>F</i>^2^ are statistically about twice as large
as those based on <i>F</i>, and <i>R</i>- factors based on ALL data will be
even larger.
;
_reflns_number_total     2300
_reflns_number_gt     2041
_reflns_threshold_expression     I>2sigma(I)
_refine_ls_structure_factor_coef     Fsqd
_refine_ls_matrix_type     full
_refine_ls_R_factor_all     0.0406
_refine_ls_R_factor_gt     0.0356
_refine_ls_wR_factor_gt     0.0936
_refine_ls_wR_factor_ref     0.0977
_refine_ls_goodness_of_fit_ref     1.065
_refine_ls_restrained_S_all     1.065
_refine_ls_number_reflns     2300
_refine_ls_number_parameters     195
_refine_ls_number_restraints     0
_refine_ls_hydrogen_treatment     mixed
_refine_ls_weighting_scheme     calc
_refine_ls_weighting_details
         'calc w=1/[\s^2^(Fo^2^)+(0.0544P)^2^+0.2122P] where P=(Fo^2^+2Fc^2^)/3'
_atom_sites_solution_hydrogens     geom
_atom_sites_solution_primary     direct
_atom_sites_solution_secondary     difmap
_refine_ls_shift/su_max     0.000
_refine_ls_shift/su_mean     0.000
_refine_diff_density_max     0.179
_refine_diff_density_min     -0.254
_refine_ls_extinction_method     none
_refine_ls_extinction_coef     ?
loop_
    _atom_type_symbol
    _atom_type_description
    _atom_type_scat_dispersion_real
    _atom_type_scat_dispersion_imag
    _atom_type_scat_source
    'C' 'C' 0.0033 0.0016
                         'International Tables Vol C Tables 4.2.6.8 and 6.1.1.4'
    'H' 'H' 0.0000 0.0000
                         'International Tables Vol C Tables 4.2.6.8 and 6.1.1.4'
    'O' 'O' 0.0106 0.0060
                         'International Tables Vol C Tables 4.2.6.8 and 6.1.1.4'
_computing_data_collection     'APEX2 (Bruker, 2007)'
_computing_cell_refinement     'SAINT (Bruker, 2007)'
_computing_data_reduction     'SAINT (Bruker, 2007)'
_computing_structure_solution     'SHELXS97 (Sheldrick, 2008)'
_computing_structure_refinement     'SHELXL97 (Sheldrick, 2008)'
_computing_molecular_graphics
                    'X-SEED (Barbour, 2001) and XP in SHELXTL (Sheldrick, 2008)'
_computing_publication_material
                        'SHELXL97 (Sheldrick, 2008) and publCIF (Westrip, 2010)'
loop_
    _atom_site_type_symbol
    _atom_site_label
    _atom_site_fract_x
    _atom_site_fract_y
    _atom_site_fract_z
    _atom_site_U_iso_or_equiv
    _atom_site_adp_type
    _atom_site_calc_flag
    _atom_site_refinement_flags
    _atom_site_occupancy
    _atom_site_symmetry_multiplicity
    _atom_site_disorder_assembly
    _atom_site_disorder_group
    O O1 0.17619(19) 0.04462(10) 0.41452(9) 0.0200(3) Uani d . 1 1 . .
    H H1 0.223(3) -0.0369(18) 0.4540(17) 0.030 Uiso d . 1 1 . .
    O O2 0.46326(19) -0.18778(9) 0.47978(9) 0.0197(2) Uani d . 1 1 . .
    O O3 0.9457(2) -0.32456(9) 0.43272(9) 0.0213(3) Uani d . 1 1 . .
    O O4 1.21886(19) -0.14869(9) 0.22747(9) 0.0204(3) Uani d . 1 1 . .
    O O5 0.84852(19) 0.09819(9) 0.16019(9) 0.0203(3) Uani d . 1 1 . .
    C C1 0.0432(3) 0.42536(13) 0.20660(13) 0.0175(3) Uani d . 1 1 . .
    C C2 0.2093(3) 0.48875(14) 0.11858(13) 0.0204(3) Uani d . 1 1 . .
    H H2 0.3715 0.4439 0.1005 0.024 Uiso calc R 1 1 . .
    C C3 0.1391(3) 0.61581(14) 0.05797(13) 0.0217(3) Uani d . 1 1 . .
    H H3 0.2530 0.6575 -0.0018 0.026 Uiso calc R 1 1 . .
    C C4 -0.0961(3) 0.68287(14) 0.08356(14) 0.0231(3) Uani d . 1 1 . .
    H H4 -0.1438 0.7702 0.0412 0.028 Uiso calc R 1 1 . .
    C C5 -0.2616(3) 0.62210(14) 0.17131(15) 0.0251(4) Uani d . 1 1 . .
    H H5 -0.4224 0.6680 0.1897 0.030 Uiso calc R 1 1 . .
    C C6 -0.1921(3) 0.49427(14) 0.23222(14) 0.0215(3) Uani d . 1 1 . .
    H H6 -0.3065 0.4532 0.2922 0.026 Uiso calc R 1 1 . .
    C C7 0.1065(3) 0.29054(13) 0.27304(13) 0.0182(3) Uani d . 1 1 . .
    H H7 -0.0179 0.2566 0.3317 0.022 Uiso calc R 1 1 . .
    C C8 0.3218(3) 0.20994(13) 0.25971(12) 0.0173(3) Uani d . 1 1 . .
    H H8 0.4496 0.2399 0.2009 0.021 Uiso calc R 1 1 . .
    C C9 0.3647(3) 0.07895(13) 0.33234(12) 0.0165(3) Uani d . 1 1 . .
    C C10 0.5791(3) -0.00870(13) 0.32366(12) 0.0165(3) Uani d . 1 1 . .
    C C11 0.6157(3) -0.13911(13) 0.40132(12) 0.0163(3) Uani d . 1 1 . .
    C C12 0.8704(3) -0.20369(13) 0.36824(13) 0.0173(3) Uani d . 1 1 . .
    C C13 0.9804(3) -0.12165(13) 0.27535(12) 0.0165(3) Uani d . 1 1 . .
    C C14 0.8051(3) 0.00484(13) 0.24166(12) 0.0159(3) Uani d . 1 1 . .
    C C15 1.1901(3) -0.39160(13) 0.39974(14) 0.0216(3) Uani d . 1 1 . .
    H H15A 1.1943 -0.3912 0.3152 0.032 Uiso calc R 1 1 . .
    H H15B 1.2173 -0.4794 0.4520 0.032 Uiso calc R 1 1 . .
    H H15C 1.3240 -0.3496 0.4097 0.032 Uiso calc R 1 1 . .
    C C16 1.2894(3) -0.07311(14) 0.10899(13) 0.0235(3) Uani d . 1 1 . .
    H H16A 1.1761 -0.0760 0.0506 0.035 Uiso calc R 1 1 . .
    H H16B 1.4646 -0.1066 0.0861 0.035 Uiso calc R 1 1 . .
    H H16C 1.2757 0.0148 0.1094 0.035 Uiso calc R 1 1 . .
loop_
    _atom_site_aniso_label
    _atom_site_aniso_U_11
    _atom_site_aniso_U_22
    _atom_site_aniso_U_33
    _atom_site_aniso_U_12
    _atom_site_aniso_U_13
    _atom_site_aniso_U_23
    O1 0.0194(6) 0.0182(5) 0.0188(5) -0.0031(4) 0.0024(4) -0.0018(4)
    O2 0.0221(6) 0.0194(5) 0.0170(5) -0.0070(4) 0.0012(4) -0.0029(4)
    O3 0.0243(6) 0.0130(5) 0.0212(5) -0.0004(4) 0.0015(4) -0.0005(4)
    O4 0.0181(6) 0.0179(5) 0.0188(5) -0.0011(4) 0.0028(4) 0.0010(4)
    O5 0.0219(6) 0.0161(5) 0.0187(5) -0.0027(4) 0.0019(4) -0.0007(4)
    C1 0.0187(8) 0.0187(7) 0.0162(7) -0.0039(6) -0.0020(6) -0.0059(6)
    C2 0.0188(8) 0.0199(7) 0.0209(7) -0.0007(6) 0.0015(6) -0.0065(6)
    C3 0.0226(8) 0.0202(7) 0.0207(8) -0.0056(6) 0.0028(6) -0.0041(6)
    C4 0.0235(8) 0.0163(7) 0.0258(8) -0.0011(6) -0.0030(6) -0.0020(6)
    C5 0.0177(8) 0.0214(8) 0.0323(9) 0.0011(6) -0.0001(6) -0.0059(7)
    C6 0.0181(8) 0.0205(7) 0.0236(8) -0.0042(6) 0.0023(6) -0.0040(6)
    C7 0.0195(8) 0.0194(7) 0.0162(7) -0.0051(6) -0.0010(6) -0.0048(6)
    C8 0.0183(7) 0.0174(7) 0.0155(7) -0.0039(6) -0.0009(6) -0.0035(6)
    C9 0.0188(8) 0.0185(7) 0.0135(7) -0.0059(6) -0.0001(6) -0.0049(6)
    C10 0.0202(8) 0.0154(7) 0.0139(7) -0.0045(6) -0.0010(6) -0.0034(6)
    C11 0.0201(7) 0.0178(7) 0.0133(7) -0.0063(6) -0.0010(6) -0.0058(6)
    C12 0.0220(8) 0.0131(7) 0.0163(7) -0.0030(6) -0.0028(6) -0.0032(6)
    C13 0.0175(7) 0.0162(7) 0.0157(7) -0.0023(6) -0.0012(6) -0.0052(6)
    C14 0.0184(7) 0.0151(7) 0.0146(7) -0.0037(5) -0.0026(5) -0.0042(6)
    C15 0.0201(8) 0.0153(7) 0.0256(8) -0.0011(6) 0.0012(6) -0.0029(6)
    C16 0.0217(8) 0.0226(8) 0.0182(8) 0.0001(6) 0.0054(6) 0.0005(6)
_geom_special_details
;
All e.s.d.'s (except the e.s.d. in the dihedral angle between two l.s. planes)
are estimated using the full covariance matrix. The cell e.s.d.'s are taken
into account individually in the estimation of e.s.d.'s in distances, angles
and torsion angles; correlations between e.s.d.'s in cell parameters are only
used when they are defined by crystal symmetry. An approximate (isotropic)
treatment of cell e.s.d.'s is used for estimating e.s.d.'s involving l.s.
planes.
;
loop_
    _geom_bond_atom_site_label_1
    _geom_bond_atom_site_label_2
    _geom_bond_site_symmetry_2
    _geom_bond_distance
    _geom_bond_publ_flag
    O1 C9 . 1.3447(17) ?
    O1 H1 . 0.89(2) ?
    O2 C11 . 1.2316(17) ?
    O3 C12 . 1.3396(17) ?
    O3 C15 . 1.4480(17) ?
    O4 C13 . 1.3528(17) ?
    O4 C16 . 1.4360(17) ?
    O5 C14 . 1.2244(17) ?
    C1 C6 . 1.394(2) ?
    C1 C2 . 1.402(2) ?
    C1 C7 . 1.465(2) ?
    C2 C3 . 1.380(2) ?
    C2 H2 . 0.9500 ?
    C3 C4 . 1.384(2) ?
    C3 H3 . 0.9500 ?
    C4 C5 . 1.387(2) ?
    C4 H4 . 0.9500 ?
    C5 C6 . 1.388(2) ?
    C5 H5 . 0.9500 ?
    C6 H6 . 0.9500 ?
    C7 C8 . 1.342(2) ?
    C7 H7 . 0.9500 ?
    C8 C9 . 1.443(2) ?
    C8 H8 . 0.9500 ?
    C9 C10 . 1.370(2) ?
    C10 C11 . 1.4558(19) ?
    C10 C14 . 1.461(2) ?
    C11 C12 . 1.481(2) ?
    C12 C13 . 1.357(2) ?
    C13 C14 . 1.5026(19) ?
    C15 H15A . 0.9800 ?
    C15 H15B . 0.9800 ?
    C15 H15C . 0.9800 ?
    C16 H16A . 0.9800 ?
    C16 H16B . 0.9800 ?
    C16 H16C . 0.9800 ?
loop_
    _geom_angle_atom_site_label_1
    _geom_angle_atom_site_label_2
    _geom_angle_atom_site_label_3
    _geom_angle_site_symmetry_1
    _geom_angle_site_symmetry_3
    _geom_angle
    _geom_angle_publ_flag
    C9 O1 H1 . . 107.7(12) ?
    C12 O3 C15 . . 118.30(11) ?
    C13 O4 C16 . . 119.37(11) ?
    C6 C1 C2 . . 118.33(13) ?
    C6 C1 C7 . . 118.69(13) ?
    C2 C1 C7 . . 122.98(13) ?
    C3 C2 C1 . . 120.58(14) ?
    C3 C2 H2 . . 119.7 ?
    C1 C2 H2 . . 119.7 ?
    C2 C3 C4 . . 120.50(14) ?
    C2 C3 H3 . . 119.8 ?
    C4 C3 H3 . . 119.8 ?
    C3 C4 C5 . . 119.72(14) ?
    C3 C4 H4 . . 120.1 ?
    C5 C4 H4 . . 120.1 ?
    C4 C5 C6 . . 119.99(14) ?
    C4 C5 H5 . . 120.0 ?
    C6 C5 H5 . . 120.0 ?
    C5 C6 C1 . . 120.88(13) ?
    C5 C6 H6 . . 119.6 ?
    C1 C6 H6 . . 119.6 ?
    C8 C7 C1 . . 126.79(13) ?
    C8 C7 H7 . . 116.6 ?
    C1 C7 H7 . . 116.6 ?
    C7 C8 C9 . . 121.76(13) ?
    C7 C8 H8 . . 119.1 ?
    C9 C8 H8 . . 119.1 ?
    O1 C9 C10 . . 119.60(13) ?
    O1 C9 C8 . . 115.38(12) ?
    C10 C9 C8 . . 125.01(13) ?
    C9 C10 C11 . . 122.86(13) ?
    C9 C10 C14 . . 129.76(13) ?
    C11 C10 C14 . . 107.39(12) ?
    O2 C11 C10 . . 126.61(13) ?
    O2 C11 C12 . . 125.92(13) ?
    C10 C11 C12 . . 107.47(12) ?
    O3 C12 C13 . . 133.61(13) ?
    O3 C12 C11 . . 117.03(12) ?
    C13 C12 C11 . . 109.35(12) ?
    O4 C13 C12 . . 124.39(13) ?
    O4 C13 C14 . . 125.90(12) ?
    C12 C13 C14 . . 109.54(12) ?
    O5 C14 C10 . . 128.48(13) ?
    O5 C14 C13 . . 125.30(13) ?
    C10 C14 C13 . . 106.22(11) ?
    O3 C15 H15A . . 109.5 ?
    O3 C15 H15B . . 109.5 ?
    H15A C15 H15B . . 109.5 ?
    O3 C15 H15C . . 109.5 ?
    H15A C15 H15C . . 109.5 ?
    H15B C15 H15C . . 109.5 ?
    O4 C16 H16A . . 109.5 ?
    O4 C16 H16B . . 109.5 ?
    H16A C16 H16B . . 109.5 ?
    O4 C16 H16C . . 109.5 ?
    H16A C16 H16C . . 109.5 ?
    H16B C16 H16C . . 109.5 ?
loop_
    _geom_hbond_atom_site_label_D
    _geom_hbond_atom_site_label_H
    _geom_hbond_atom_site_label_A
    _geom_hbond_site_symmetry_A
    _geom_hbond_distance_DH
    _geom_hbond_distance_HA
    _geom_hbond_distance_DA
    _geom_hbond_angle_DHA
    O1 H1 O2 . 0.89(2) 1.87(2) 2.6802(14) 150(2)
    C8 H8 O5 . 0.95 2.49 3.1015(17) 122.4
    C16 H16C O5 . 0.98 2.38 2.8600(18) 109.6
    C15 H15B O3 2_746 0.98 2.49 3.3751(18) 150.8
    C15 H15C O2 1_655 0.98 2.49 3.3789(18) 150.4
    C16 H16A O5 2_755 0.98 2.56 3.4143(19) 145.1
    C15 H15A Cg 1_645 0.98 2.71 3.5728(17) 147.0
loop_
    _iucr_refine_instructions_details
;
TITL
CELL 0.71073   5.4055  11.2731  11.6441  72.070  83.088  77.760
ZERR    2.00   0.0002   0.0003   0.0003   0.001   0.001   0.001
LATT 1
SFAC C  H  O
UNIT 32  28  10
OMIT -2 50.5
OMIT 0 0 1
OMIT 0 1 0
HTAB O1 O2
HTAB C8 O5
HTAB C16 O5
HTAB C15 O3_$1
HTAB C15 O2_$2
HTAB C16 O5_$3
EQIV $1 2-x,-1-y,1-z
EQIV $2 1+x,y,z
EQIV $3 2-x,-y,-z
L.S. 24
ACTA
BOND $H
SIZE 0.11 0.19 0.26
TEMP -173
WGHT    0.054400    0.212200
FVAR       0.18733
O1    3    0.176186    0.044623    0.414517    11.00000    0.01935    0.01823 =
         0.01883   -0.00178    0.00241   -0.00312
H1    2    0.222985   -0.036948    0.453976    11.00000   -1.50000
O2    3    0.463263   -0.187776    0.479777    11.00000    0.02206    0.01936 =
         0.01699   -0.00290    0.00121   -0.00695
O3    3    0.945739   -0.324556    0.432718    11.00000    0.02431    0.01300 =
         0.02118   -0.00049    0.00147   -0.00037
O4    3    1.218856   -0.148694    0.227473    11.00000    0.01813    0.01788 =
         0.01882    0.00100    0.00282   -0.00106
O5    3    0.848517    0.098188    0.160185    11.00000    0.02191    0.01607 =
         0.01872   -0.00067    0.00193   -0.00273
C1    1    0.043161    0.425361    0.206604    11.00000    0.01865    0.01870 =
         0.01623   -0.00592   -0.00197   -0.00393
C2    1    0.209250    0.488753    0.118575    11.00000    0.01876    0.01988 =
         0.02091   -0.00647    0.00152   -0.00075
AFIX  43
H2    2    0.371486    0.443853    0.100502    11.00000   -1.20000
AFIX   0
C3    1    0.139052    0.615812    0.057966    11.00000    0.02256    0.02016 =
         0.02066   -0.00409    0.00277   -0.00557
AFIX  43
H3    2    0.252970    0.657545   -0.001760    11.00000   -1.20000
AFIX   0
C4    1   -0.096056    0.682870    0.083555    11.00000    0.02355    0.01626 =
         0.02583   -0.00201   -0.00301   -0.00109
AFIX  43
H4    2   -0.143841    0.770161    0.041176    11.00000   -1.20000
AFIX   0
C5    1   -0.261554    0.622098    0.171310    11.00000    0.01769    0.02143 =
         0.03228   -0.00593   -0.00014    0.00110
AFIX  43
H5    2   -0.422448    0.667963    0.189739    11.00000   -1.20000
AFIX   0
C6    1   -0.192131    0.494269    0.232217    11.00000    0.01807    0.02046 =
         0.02355   -0.00399    0.00232   -0.00421
AFIX  43
H6    2   -0.306509    0.453187    0.292166    11.00000   -1.20000
AFIX   0
C7    1    0.106491    0.290537    0.273044    11.00000    0.01951    0.01935 =
         0.01616   -0.00483   -0.00099   -0.00514
AFIX  43
H7    2   -0.017905    0.256621    0.331700    11.00000   -1.20000
AFIX   0
C8    1    0.321843    0.209939    0.259709    11.00000    0.01835    0.01744 =
         0.01550   -0.00350   -0.00088   -0.00389
AFIX  43
H8    2    0.449557    0.239894    0.200878    11.00000   -1.20000
AFIX   0
C9    1    0.364696    0.078955    0.332339    11.00000    0.01882    0.01845 =
         0.01347   -0.00491   -0.00005   -0.00592
C10   1    0.579140   -0.008700    0.323659    11.00000    0.02021    0.01542 =
         0.01387   -0.00341   -0.00104   -0.00449
C11   1    0.615745   -0.139107    0.401316    11.00000    0.02006    0.01781 =
         0.01332   -0.00579   -0.00098   -0.00633
C12   1    0.870404   -0.203689    0.368243    11.00000    0.02199    0.01311 =
         0.01634   -0.00323   -0.00280   -0.00303
C13   1    0.980411   -0.121652    0.275347    11.00000    0.01752    0.01622 =
         0.01572   -0.00520   -0.00124   -0.00227
C14   1    0.805057    0.004843    0.241664    11.00000    0.01843    0.01514 =
         0.01464   -0.00419   -0.00257   -0.00372
C15   1    1.190092   -0.391602    0.399739    11.00000    0.02012    0.01531 =
         0.02563   -0.00289    0.00118   -0.00113
AFIX 137
H15A  2    1.194337   -0.391157    0.315232    11.00000   -1.50000
H15B  2    1.217276   -0.479390    0.452007    11.00000   -1.50000
H15C  2    1.324040   -0.349638    0.409657    11.00000   -1.50000
AFIX   0
C16   1    1.289415   -0.073111    0.108993    11.00000    0.02170    0.02257 =
         0.01816    0.00045    0.00538    0.00008
AFIX 137
H16A  2    1.176095   -0.075989    0.050624    11.00000   -1.50000
H16B  2    1.464629   -0.106607    0.086075    11.00000   -1.50000
H16C  2    1.275673    0.014844    0.109423    11.00000   -1.50000
HKLF 4
REM  sad in P-1
REM R1 =  0.0356 for   2041 Fo > 4sig(Fo)  and  0.0406 for all   2300 data
REM    195 parameters refined using      0 restraints
END
WGHT      0.0517      0.2222
REM Highest difference peak  0.179,  deepest hole -0.254,  1-sigma level  0.068
Q1    1   0.9113 -0.0526  0.2611  11.00000  0.05    0.18
Q2    1   0.6252 -0.0578  0.3742  11.00000  0.05    0.17
Q3    1   1.3590 -0.1363  0.0641  11.00000  0.05    0.17
Q4    1   0.5362  0.0455  0.3545  11.00000  0.05    0.17
;
data_global
_journal_date_recd_electronic     2012-01-04
_journal_date_accepted     2012-01-10
_journal_name_full     'Acta Crystallographica, Section E'
_journal_year     2012
_journal_volume     68
_journal_issue      2
_journal_page_first     o453
_journal_page_last     o453
_journal_paper_category     QO
_journal_paper_doi     10.1107/S1600536812001043
_journal_coeditor_code     PV2504
_publ_contact_author_name     'Hamid Khaledi'
_publ_contact_author_address
;
Department of Chemistry, University of Malaya, 50603 Kuala Lumpur, Malaysia
;
_publ_contact_author_email     'khaledi@siswa.um.edu.my'
_publ_contact_author_fax     '+603-79674193'
_publ_contact_author_phone     '+603-79674246'
_publ_section_title
;\
A triclinic polymorph of
(<i>E</i>)-2-(1-hydroxy-3-phenylprop-2-en-1-ylidene)-4,5-dimethoxycyclopent-\
4-ene-1,3-dione
;
loop_
    _publ_author_name
    _publ_author_footnote
    _publ_author_address
    'Hosseinzadeh, Masoumeh' .
;
Centre for Natural Products and Drug Discovery, Department of Chemistry,
Faculty of Science, University of Malaya, 50603 Kuala Lumpur, Malaysia
;
    'Mukhtar, Mat Ropi' .
;
Centre for Natural Products and Drug Discovery, Department of Chemistry,
Faculty of Science, University of Malaya, 50603 Kuala Lumpur, Malaysia
;
    'Khalilzadeh, Mohammad Ali' .
;
Department of Chemistry, Science and Research Branch,
Islamic Azad University, Mazandaran, Iran
;
    'Khaledi, Hamid' .
;
Department of Chemistry, University of Malaya, 50603 Kuala Lumpur, Malaysia
;
