# Supplementary material for: A triclinic polymorph of (E)-2-(1-hy­droxy-3-phenyl­prop-2-en-1-yl­idene)-4,5-dimeth­oxy­cyclo­pent-4-ene-1,3-dione
Source: Acta Crystallogr Sect E Struct Rep Online. 2012 Jan 18;68(Pt 2):o453. doi: 10.1107/S1600536812001043 (PMC3275208; doi:10.1107/S1600536812001043)
Supplement: Supplementary file 2 [file e-68-0o453-Isup2.hkl]

# 
# h,k,l, Fc-squared, Fo-squared, sigma(Fo-squared) and status flag 
# 
data_I
_shelx_title ' sad in P-1' 
_shelx_refln_list_code          4 
_shelx_F_calc_maximum      194.04 
_exptl_crystal_F_000       300.00 
_reflns_d_resolution_high  0.8331 
 
loop_ 
 _symmetry_equiv_pos_as_xyz 
 'x, y, z' 
 '-x, -y, -z' 
 
_cell_length_a     5.4055 
_cell_length_b    11.2731 
_cell_length_c    11.6441 
_cell_angle_alpha  72.070 
_cell_angle_beta   83.088 
_cell_angle_gamma  77.760 
 
_shelx_F_squared_multiplier     1.000 
 
loop_ 
 _refln_index_h 
 _refln_index_k 
 _refln_index_l 
 _refln_F_squared_calc 
 _refln_F_squared_meas 
 _refln_F_squared_sigma 
 _refln_observed_status 
   1   0   0     2180.22     1964.04     12.49 o 
   2   0   0      695.98      645.96      3.83 o 
   3   0   0      634.03      656.80      5.23 o 
   4   0   0       18.69       20.66      1.01 o 
   5   0   0       95.44       85.77      2.85 o 
  -5   1   0       19.89       17.10      1.71 o 
  -3   1   0      306.40      353.18      3.99 o 
  -2   1   0        0.10        5.56      0.40 o 
  -1   1   0      332.74      318.24      2.51 o 
   1   1   0     2229.51     2026.85     12.88 o 
   2   1   0       47.57       49.87      1.01 o 
   3   1   0      656.31      635.34      5.98 o 
   4   1   0      774.35      772.87      6.53 o 
   5   1   0       32.36       28.50      1.71 o 
  -5   2   0        3.38        2.56      0.85 o 
  -4   2   0        3.69        3.00      0.60 o 
  -3   2   0       67.81       69.94      1.50 o 
  -2   2   0     1992.78     1960.98     20.66 o 
  -1   2   0      106.65       99.94      1.16 o 
   0   2   0      560.18      506.37      4.84 o 
   1   2   0       66.33       70.39      1.42 o 
   2   2   0      289.91      263.59      3.42 o 
   3   2   0      187.20      201.47      3.42 o 
   4   2   0       75.47       66.97      2.28 o 
   5   2   0     1206.95     1240.72     13.39 o 
   6   2   0        0.00       -0.28      0.57 o 
  -5   3   0        6.23        6.84      1.14 o 
  -4   3   0       25.10       23.99      1.09 o 
  -3   3   0       26.79       31.99      1.09 o 
  -2   3   0      362.04      340.92      3.56 o 
  -1   3   0        3.30        3.76      0.46 o 
   0   3   0        1.74        0.00      0.28 o 
   1   3   0     2386.00     2123.11     18.24 o 
   2   3   0     1022.30     1056.63      9.97 o 
   3   3   0        4.22        5.70      0.85 o 
   4   3   0       83.80       86.06      2.56 o 
   5   3   0      206.82      207.45      4.27 o 
   6   3   0      259.99      261.31      5.41 o 
  -4   4   0       73.93       76.60      2.28 o 
  -3   4   0        7.21        6.27      0.68 o 
  -2   4   0       47.19       48.51      0.96 o 
  -1   4   0        4.67        5.25      0.57 o 
   0   4   0      324.04      310.89      3.99 o 
   1   4   0      366.10      390.48      3.21 o 
   2   4   0      158.76      159.20      1.63 o 
   3   4   0      452.51      520.05      6.55 o 
   4   4   0       42.39       43.88      1.71 o 
   5   4   0       17.96       16.53      1.71 o 
   6   4   0        9.86       10.83      1.42 o 
  -4   5   0       57.12       52.15      2.56 o 
  -3   5   0       83.19       83.91      1.71 o 
  -2   5   0       23.21       17.67      0.75 o 
  -1   5   0       53.48       57.22      1.85 o 
   0   5   0        1.11        0.28      0.57 o 
   1   5   0     1275.12     1343.48      8.86 o 
   2   5   0       91.29       89.11      1.71 o 
   3   5   0       16.98       19.46      1.14 o 
   4   5   0      309.19      326.56      5.41 o 
   5   5   0       10.16        9.97      1.42 o 
   6   5   0        0.05       -0.57      0.85 o 
  -4   6   0        0.74        2.28      1.14 o 
  -3   6   0      406.59      403.06      4.56 o 
  -2   6   0        0.20        0.47      0.25 o 
  -1   6   0       24.73       28.84      0.89 o 
   0   6   0      273.50      303.78      3.22 o 
   1   6   0      106.32      125.61      2.42 o 
   2   6   0        5.75        5.03      0.47 o 
   3   6   0       22.35       19.38      1.42 o 
   4   6   0      101.07      101.45      3.13 o 
   5   6   0      150.66      150.74      3.99 o 
   6   6   0       16.99       21.09      1.99 o 
  -4   7   0        0.43        0.00      0.85 o 
  -3   7   0       97.36       98.88      3.42 o 
  -2   7   0     1042.54     1024.04     16.81 o 
  -1   7   0      336.53      337.87      3.85 o 
   0   7   0       49.67       48.90      1.30 o 
   1   7   0      135.79      149.25      2.19 o 
   2   7   0      125.74      126.00      1.84 o 
   3   7   0       15.70       13.11      1.42 o 
   4   7   0       19.73       17.10      1.71 o 
   5   7   0      263.66      265.58      5.70 o 
  -4   8   0        9.84       11.68      1.71 o 
  -3   8   0        6.59        4.84      1.14 o 
  -2   8   0      132.19      128.23      3.70 o 
  -1   8   0       12.87       13.69      2.28 o 
   0   8   0        0.92        0.68      0.47 o 
   1   8   0        6.08        5.20      1.71 o 
   2   8   0      246.79      254.47      4.84 o 
   3   8   0      137.63      131.94      3.70 o 
   4   8   0       36.12       36.19      1.99 o 
   5   8   0      277.63      288.95      6.27 o 
  -3   9   0       34.38       35.62      2.56 o 
  -2   9   0       39.98       31.92      1.99 o 
  -1   9   0        3.54        2.85      0.85 o 
   0   9   0        1.33        0.34      0.47 o 
   1   9   0       23.79       23.56      1.09 o 
   2   9   0      593.46      591.86      8.55 o 
   3   9   0      235.04      246.78      5.41 o 
   4   9   0       52.16       55.00      2.56 o 
   5   9   0       19.39       19.66      1.99 o 
  -3  10   0        1.62        0.57      1.14 o 
  -2  10   0       20.62       19.38      1.99 o 
  -1  10   0      135.50      132.08      2.82 o 
   0  10   0      343.90      302.61      3.22 o 
   1  10   0       11.34       11.91      0.89 o 
   2  10   0       30.71       33.34      1.99 o 
   3  10   0      437.33      444.82      7.69 o 
   4  10   0       65.58       60.98      2.85 o 
  -2  11   0        2.36        4.05      0.89 o 
  -1  11   0       32.20       35.64      2.42 o 
   0  11   0       32.27       27.40      1.30 o 
   1  11   0      217.22      182.66      4.84 o 
   2  11   0       13.56       13.96      1.71 o 
   3  11   0        5.44        5.70      1.14 o 
   4  11   0       29.63       29.07      2.28 o 
  -1  12   0        3.37        7.35      1.09 o 
   0  12   0        0.58        1.14      0.85 o 
   1  12   0        2.68        1.14      0.85 o 
   2  12   0        0.09        1.42      0.85 o 
   3  12   0       40.85       42.17      2.56 o 
  -1 -12   1       12.11       12.25      1.71 o 
   0 -12   1      107.92      103.73      3.99 o 
  -3 -11   1       59.52       61.55      2.85 o 
  -2 -11   1      108.13      102.02      3.70 o 
  -1 -11   1       17.33       21.66      1.99 o 
   0 -11   1        7.95        9.53      1.57 o 
   1 -11   1      128.18      137.36      3.02 o 
   2 -11   1       89.83      117.12      4.27 o 
  -4 -10   1       47.83       50.72      2.85 o 
  -3 -10   1        2.02        1.99      0.85 o 
  -2 -10   1      398.19      394.38      7.12 o 
  -1 -10   1       13.80       18.92      1.16 o 
   0 -10   1        1.68        2.08      0.68 o 
   1 -10   1       65.32       61.77      2.14 o 
   2 -10   1        1.68        1.14      0.85 o 
  -5  -9   1        3.89        5.70      1.14 o 
  -4  -9   1        4.80        4.56      1.14 o 
  -3  -9   1      151.83      138.49      3.99 o 
  -2  -9   1      238.06      248.77      5.41 o 
  -1  -9   1      200.21      206.19      4.13 o 
   0  -9   1      115.29       94.88      2.28 o 
   1  -9   1      123.79      115.12      3.42 o 
   2  -9   1       87.78       82.35      3.42 o 
   3  -9   1       82.73       98.60      3.99 o 
  -5  -8   1       75.24       70.39      3.13 o 
  -4  -8   1        1.24        0.28      0.57 o 
  -3  -8   1       87.09       88.34      3.13 o 
  -2  -8   1      231.44      246.67      3.15 o 
  -1  -8   1        2.33        0.63      0.47 o 
   0  -8   1        5.06        6.17      0.68 o 
   1  -8   1      392.26      329.41      5.98 o 
   2  -8   1       41.38       34.77      2.28 o 
   3  -8   1       15.32       18.52      1.99 o 
   4  -8   1       21.02       29.07      2.56 o 
  -5  -7   1       42.29       41.89      2.28 o 
  -4  -7   1       49.66       50.15      2.28 o 
  -3  -7   1       61.55       57.28      2.28 o 
  -2  -7   1      442.21      459.94      4.56 o 
  -1  -7   1        8.94        7.98      0.68 o 
   0  -7   1        2.05        2.56      0.57 o 
   1  -7   1        6.00        4.10      0.85 o 
   2  -7   1      410.43      414.62      7.12 o 
   3  -7   1       12.97       11.68      1.71 o 
   4  -7   1       10.30       10.26      1.71 o 
  -6  -6   1        4.57        3.99      1.14 o 
  -5  -6   1        4.58        6.84      1.14 o 
  -4  -6   1        4.02        5.41      1.14 o 
  -3  -6   1        4.38        5.02      0.60 o 
  -2  -6   1       37.71       43.18      1.09 o 
  -1  -6   1       62.53       72.89      1.85 o 
   0  -6   1      252.11      265.58      4.27 o 
   1  -6   1       11.37       10.64      0.71 o 
   2  -6   1      323.20      313.12      3.27 o 
   3  -6   1      212.39      200.90      4.84 o 
   4  -6   1       18.32       20.23      1.99 o 
  -6  -5   1        3.83        3.99      1.14 o 
  -5  -5   1       10.41       11.11      1.42 o 
  -4  -5   1        0.01        0.85      0.57 o 
  -3  -5   1      189.42      201.22      2.46 o 
  -2  -5   1       67.06       76.52      1.37 o 
  -1  -5   1      619.74      631.40      5.03 o 
   0  -5   1      533.64      606.11      7.12 o 
   1  -5   1      134.10      149.99      1.84 o 
   2  -5   1       78.21       68.73      1.85 o 
   3  -5   1      177.31      172.09      2.53 o 
   4  -5   1        3.89        2.85      1.14 o 
   5  -5   1       74.45       82.35      3.70 o 
  -5  -4   1      195.10      202.04      4.27 o 
  -4  -4   1        1.59        1.42      0.57 o 
  -3  -4   1       15.80       20.23      1.14 o 
  -2  -4   1       97.57      109.16      1.57 o 
  -1  -4   1       83.44       95.72      1.71 o 
   0  -4   1        1.49        0.00      0.57 o 
   1  -4   1      178.92      185.40      1.90 o 
   2  -4   1       27.30       33.94      1.13 o 
   3  -4   1      207.80      199.53      3.56 o 
   4  -4   1      143.35      136.78      3.99 o 
   5  -4   1       21.48       23.08      2.28 o 
  -5  -3   1      397.16      412.62      6.55 o 
  -4  -3   1      209.84      215.14      3.99 o 
  -3  -3   1       29.64       32.77      1.42 o 
  -2  -3   1      603.55      633.18      6.84 o 
  -1  -3   1       34.39       31.20      0.81 o 
   0  -3   1       21.53       19.95      0.85 o 
   1  -3   1      201.80      175.90      1.68 o 
   2  -3   1       17.47       15.43      1.14 o 
   3  -3   1      315.13      296.73      4.84 o 
   4  -3   1       64.07       68.24      1.78 o 
   5  -3   1       61.70       60.41      2.85 o 
  -5  -2   1      147.99      146.75      3.42 o 
  -4  -2   1        0.13        0.14      0.40 o 
  -3  -2   1      105.90       99.11      1.70 o 
  -2  -2   1        0.18        0.14      0.20 o 
  -1  -2   1      301.36      269.16      2.31 o 
   0  -2   1      336.60      325.99      3.70 o 
   1  -2   1      636.53      603.89      4.17 o 
   2  -2   1       78.67       94.59      1.37 o 
   3  -2   1        3.84        3.97      1.00 o 
   4  -2   1       54.24       49.64      1.50 o 
   5  -2   1        5.75        7.69      1.42 o 
  -5  -1   1      242.70      240.55      9.40 o 
  -4  -1   1       33.37       34.19      1.09 o 
  -3  -1   1        0.03        0.66      0.57 o 
  -2  -1   1        2.34        4.27      0.40 o 
  -1  -1   1      284.05      278.11      2.19 o 
   0  -1   1     2637.65     2341.85     18.02 o 
   1  -1   1      296.39      263.67      2.05 o 
   2  -1   1       22.73       21.23      0.68 o 
   3  -1   1      417.18      443.05      4.13 o 
   4  -1   1      167.66      160.35      2.51 o 
  -5   0   1       59.31       58.42      2.56 o 
  -4   0   1       49.86       48.77      1.30 o 
  -3   0   1      114.07      129.36      2.14 o 
  -2   0   1      953.39      952.75      6.33 o 
  -1   0   1      859.61      782.50      6.55 o 
   1   0   1       23.30       28.50      0.60 o 
   2   0   1      219.30      221.60      1.81 o 
   3   0   1      130.57      124.85      1.49 o 
   4   0   1       12.86       13.85      0.89 o 
  -6   1   1       54.17       61.27      2.85 o 
  -5   1   1       32.33       31.06      1.99 o 
  -4   1   1      169.20      166.13      3.70 o 
  -3   1   1      239.55      263.30      4.27 o 
  -2   1   1      800.63      806.44      8.26 o 
  -1   1   1       22.67       19.66      0.85 o 
   0   1   1      117.14      113.07      0.95 o 
   1   1   1      677.22      662.83      7.12 o 
   2   1   1      341.01      344.34      2.92 o 
   3   1   1      527.28      547.49      6.27 o 
   4   1   1      165.55      164.14      3.42 o 
   5   1   1       31.38       29.92      1.71 o 
  -6   2   1       16.87       26.50      2.28 o 
  -5   2   1       42.90       37.61      1.99 o 
  -4   2   1      497.59      490.42      7.12 o 
  -3   2   1      261.28      263.59      4.27 o 
  -2   2   1      465.00      505.99      4.33 o 
  -1   2   1     1323.86     1255.68      8.05 o 
   0   2   1      324.15      302.50      2.22 o 
   1   2   1     2834.71     2656.68     21.37 o 
   2   2   1      335.53      310.89      3.99 o 
   3   2   1        0.00       -0.28      0.28 o 
   4   2   1       12.67       14.53      1.42 o 
   5   2   1       41.62       45.02      2.28 o 
   6   2   1        0.54        3.13      1.14 o 
  -5   3   1      197.81      181.23      4.56 o 
  -4   3   1       83.77       93.47      2.85 o 
  -3   3   1       66.05       51.96      1.37 o 
  -2   3   1       86.03       80.35      3.13 o 
  -1   3   1     2533.42     2467.35     12.62 o 
   0   3   1       85.78       73.68      1.01 o 
   1   3   1        5.70        6.84      0.57 o 
   2   3   1       85.49       90.62      1.99 o 
   3   3   1       38.37       33.34      1.42 o 
   4   3   1        0.06       -0.28      0.57 o 
   5   3   1       34.54       35.62      1.99 o 
   6   3   1       15.57       14.82      1.71 o 
  -5   4   1        4.81        5.70      1.14 o 
  -4   4   1      519.92      482.72      7.12 o 
  -3   4   1      578.86      575.14      6.70 o 
  -2   4   1       72.35       81.58      1.50 o 
  -1   4   1      996.03     1015.19      6.00 o 
   0   4   1      233.63      226.55      2.22 o 
   1   4   1      375.10      357.26      2.74 o 
   2   4   1      305.71      294.08      4.27 o 
   3   4   1      655.46      708.13      8.26 o 
   4   4   1       28.51       30.49      1.71 o 
   5   4   1       42.89       47.02      2.28 o 
   6   4   1       23.54       22.51      1.99 o 
  -4   5   1       14.83        9.19      0.89 o 
  -3   5   1      441.50      466.71      4.02 o 
  -2   5   1      250.76      250.94      2.51 o 
  -1   5   1       84.04       85.04      1.50 o 
   0   5   1     4096.36     4118.15     26.48 o 
   1   5   1        0.19        0.28      0.28 o 
   2   5   1        0.17        0.00      0.57 o 
   3   5   1      112.26      104.49      1.85 o 
   4   5   1      129.23      139.63      3.42 o 
   5   5   1       49.10       51.01      2.28 o 
   6   5   1       90.82       91.47      3.42 o 
  -4   6   1       36.12       33.91      2.28 o 
  -3   6   1      353.94      325.35      3.31 o 
  -2   6   1      303.61      303.15      3.49 o 
  -1   6   1       37.60       41.95      1.09 o 
   0   6   1      119.96      112.89      2.28 o 
   1   6   1      456.19      494.39      6.55 o 
   2   6   1       54.16       49.62      1.00 o 
   3   6   1        5.00        7.12      1.14 o 
   4   6   1        8.00       11.40      1.42 o 
   5   6   1       63.11       67.54      2.85 o 
   6   6   1        1.45        1.71      1.14 o 
  -4   7   1       45.38       46.45      2.85 o 
  -3   7   1        0.76        1.42      0.85 o 
  -2   7   1      569.62      575.18      5.47 o 
  -1   7   1        0.25        0.57      0.40 o 
   0   7   1       16.00       18.18      1.28 o 
   1   7   1       13.25       14.90      0.68 o 
   2   7   1        4.28        6.97      0.85 o 
   3   7   1       38.60       44.45      1.99 o 
   4   7   1       16.74       20.52      1.71 o 
   5   7   1       69.40       68.96      2.85 o 
   6   7   1       51.96       52.15      2.85 o 
  -4   8   1       18.68       18.52      2.28 o 
  -3   8   1       67.66       70.39      3.13 o 
  -2   8   1        3.45        2.66      0.47 o 
  -1   8   1      213.26      206.00      2.80 o 
   0   8   1      399.31      400.66      4.23 o 
   1   8   1       16.06       16.66      1.00 o 
   2   8   1      327.70      326.85      5.70 o 
   3   8   1      102.81      109.14      3.42 o 
   4   8   1       16.62       16.81      1.71 o 
   5   8   1       32.35       34.20      2.28 o 
  -3   9   1       56.96       53.57      2.85 o 
  -2   9   1       66.34       59.27      2.85 o 
  -1   9   1      163.42      145.96      2.40 o 
   0   9   1       89.74      101.08      1.69 o 
   1   9   1       65.58       63.98      1.57 o 
   2   9   1       74.39       72.66      2.85 o 
   3   9   1      144.00      151.88      3.99 o 
   4   9   1      253.18      271.57      5.70 o 
   5   9   1       24.56       24.22      2.28 o 
  -3  10   1        0.27        0.28      0.85 o 
  -2  10   1       20.95       20.52      1.99 o 
  -1  10   1        9.45       10.86      1.01 o 
   0  10   1       29.66       29.64      1.09 o 
   1  10   1      286.18      291.80      5.70 o 
   2  10   1       98.42       95.46      3.13 o 
   3  10   1        4.27        5.41      1.14 o 
   4  10   1      495.45      501.81      8.55 o 
   5  10   1      126.63      128.80      4.27 o 
  -2  11   1        6.04        6.00      1.01 o 
  -1  11   1        8.97        9.12      1.01 o 
   0  11   1        7.52        7.18      1.00 o 
   1  11   1       98.02       98.31      3.42 o 
   2  11   1      142.36      131.65      3.99 o 
   3  11   1       11.01       11.40      1.71 o 
   4  11   1       67.97       73.80      3.42 o 
  -1  12   1       39.65       46.93      1.91 o 
   0  12   1        9.47        7.69      1.42 o 
   1  12   1        0.72        0.57      0.85 o 
   2  12   1       83.53       80.07      3.42 o 
   3  12   1       18.24       14.53      1.71 o 
   1  13   1       23.91       25.93      2.28 o 
   2  13   1        6.67        9.40      1.71 o 
  -2 -12   2       14.73       20.52      2.28 o 
  -1 -12   2       61.98       76.94      3.42 o 
  -3 -11   2        8.45       10.26      1.71 o 
  -2 -11   2        0.03        0.57      0.85 o 
  -1 -11   2        0.71        0.57      0.85 o 
   0 -11   2       17.68       18.19      1.41 o 
   1 -11   2       45.89       42.21      1.91 o 
  -4 -10   2       24.38       19.38      1.99 o 
  -3 -10   2       37.13       39.32      2.28 o 
  -2 -10   2       18.17       15.10      1.71 o 
  -1 -10   2      101.21       93.80      2.19 o 
   0 -10   2        4.88        4.53      1.14 o 
   1 -10   2       13.32       15.39      1.71 o 
   2 -10   2       36.60       42.46      2.56 o 
  -4  -9   2        0.00        0.00      0.85 o 
  -3  -9   2      162.68      163.85      4.27 o 
  -2  -9   2        0.00        0.28      0.85 o 
  -1  -9   2      138.73      121.09      3.56 o 
   0  -9   2       37.49       40.76      1.50 o 
   1  -9   2        1.17        1.42      0.85 o 
   2  -9   2        7.41        7.69      1.42 o 
   3  -9   2       13.51       18.24      1.99 o 
  -5  -8   2       37.28       35.62      2.28 o 
  -4  -8   2      133.19      137.07      3.99 o 
  -3  -8   2     1030.41     1032.41     12.54 o 
  -2  -8   2       25.78       26.50      1.16 o 
  -1  -8   2      218.87      220.05      3.21 o 
   0  -8   2      449.90      427.73      6.55 o 
   1  -8   2       79.91       71.24      2.85 o 
   2  -8   2        3.75        4.27      1.14 o 
   3  -8   2        1.47        2.56      1.14 o 
  -5  -7   2       35.64       42.17      2.28 o 
  -4  -7   2       63.34       61.55      2.56 o 
  -3  -7   2      424.90      437.98      6.84 o 
  -2  -7   2      351.29      354.05      3.89 o 
  -1  -7   2      292.97      274.59      3.41 o 
   0  -7   2      216.37      218.28      4.27 o 
   1  -7   2       93.63      104.30      3.13 o 
   2  -7   2      260.01      237.94      5.13 o 
   3  -7   2       41.33       40.18      2.28 o 
   4  -7   2       17.44       14.82      1.99 o 
  -5  -6   2      201.47      187.22      4.56 o 
  -4  -6   2      150.31      144.76      3.70 o 
  -3  -6   2       62.97       61.56      1.50 o 
  -2  -6   2      367.67      366.59      3.69 o 
  -1  -6   2      568.25      572.67      5.14 o 
   0  -6   2       68.56       65.26      2.28 o 
   1  -6   2      467.59      468.01      3.95 o 
   2  -6   2      566.86      550.26      8.26 o 
   3  -6   2       26.81       21.09      1.99 o 
   4  -6   2       33.15       28.78      2.28 o 
  -5  -5   2       61.10       65.26      2.56 o 
  -4  -5   2       30.88       20.80      1.42 o 
  -3  -5   2        0.19       -0.43      1.00 o 
  -2  -5   2      137.27      154.71      2.11 o 
  -1  -5   2       57.42       67.69      1.41 o 
   0  -5   2       34.46       36.47      1.42 o 
   1  -5   2       15.15       13.18      0.57 o 
   2  -5   2        5.25        5.75      0.47 o 
   3  -5   2      814.66      837.78     11.11 o 
   4  -5   2        9.57       10.83      1.71 o 
   5  -5   2       13.53       12.82      1.99 o 
  -5  -4   2        0.83        0.85      0.85 o 
  -4  -4   2       39.63       40.75      1.71 o 
  -3  -4   2       15.99       11.97      1.14 o 
  -2  -4   2        7.75        6.89      0.60 o 
  -1  -4   2      172.77      181.12      2.22 o 
   0  -4   2     1011.93     1084.84     10.83 o 
   1  -4   2        1.02        1.85      0.28 o 
   2  -4   2       77.91       85.16      1.25 o 
   3  -4   2      382.48      383.97      3.74 o 
   4  -4   2      370.68      350.50      6.84 o 
   5  -4   2       12.14       12.82      1.71 o 
  -5  -3   2      232.63      241.36      4.56 o 
  -4  -3   2      137.46      144.64      5.56 o 
  -3  -3   2      110.77      141.06      2.85 o 
  -2  -3   2      154.38      161.29      2.85 o 
  -1  -3   2      186.76      198.07      2.22 o 
   0  -3   2      170.30      179.52      2.85 o 
   2  -3   2       25.56       29.70      1.00 o 
   3  -3   2       39.83       39.82      1.16 o 
   4  -3   2       81.71       87.48      3.13 o 
   5  -3   2        0.07       -0.85      0.85 o 
  -5  -2   2        0.09        0.23      0.47 o 
  -4  -2   2        0.23       -0.28      0.40 o 
  -3  -2   2       62.99       69.98      1.50 o 
  -2  -2   2     1397.84     1534.64      9.85 o 
  -1  -2   2      355.07      312.50      2.71 o 
   0  -2   2      255.68      234.52      3.13 o 
   1  -2   2      554.90      553.68      6.27 o 
   2  -2   2      521.35      549.91      4.25 o 
   3  -2   2      107.94      114.35      1.84 o 
   4  -2   2      438.23      435.13      7.12 o 
   5  -2   2      379.09      377.86      7.12 o 
  -4  -1   2       50.08       53.53      1.37 o 
  -3  -1   2        0.26       -0.28      0.28 o 
  -2  -1   2      293.78      310.72      2.88 o 
  -1  -1   2       23.99       26.68      1.00 o 
   0  -1   2       19.79       18.81      1.00 o 
   1  -1   2       40.77       33.34      1.14 o 
   2  -1   2     1990.03     1985.89     18.24 o 
   3  -1   2       39.74       35.34      1.71 o 
   4  -1   2       37.88       35.34      1.99 o 
   5  -1   2       28.97       29.64      1.99 o 
  -6   0   2        0.14        0.85      0.85 o 
  -5   0   2        0.18        1.14      0.85 o 
  -4   0   2       27.05       29.52      1.09 o 
  -3   0   2        0.37        3.70      0.47 o 
  -2   0   2       28.40       28.81      0.73 o 
  -1   0   2      483.98      455.65      3.08 o 
   0   0   2     1693.85     1544.48     14.25 o 
   1   0   2      101.74       97.46      1.21 o 
   2   0   2     1070.06     1030.46      7.05 o 
   3   0   2      246.05      264.87      3.02 o 
   4   0   2      130.57      131.37      3.13 o 
   5   0   2      253.67      258.17      5.13 o 
  -6   1   2        1.09        2.28      1.14 o 
  -5   1   2        3.81        1.99      0.85 o 
  -4   1   2       36.33       37.90      1.99 o 
  -3   1   2       75.34       75.94      1.42 o 
  -2   1   2      295.56      309.33      3.13 o 
  -1   1   2      582.01      558.07      3.63 o 
   0   1   2      742.96      701.91      7.44 o 
   1   1   2        4.35        3.85      0.40 o 
   2   1   2        3.88        3.57      0.40 o 
   3   1   2      182.03      182.11      2.31 o 
   4   1   2       25.36       29.81      1.09 o 
   5   1   2      220.59      222.84      4.56 o 
  -5   2   2        4.49        4.84      1.14 o 
  -4   2   2        0.01       -0.57      0.57 o 
  -3   2   2        0.27       -0.28      0.28 o 
  -2   2   2      190.05      195.20      3.42 o 
  -1   2   2      300.21      295.22      3.70 o 
   0   2   2      536.27      566.46      3.81 o 
   1   2   2      306.44      283.54      2.85 o 
   2   2   2      588.12      576.94      4.22 o 
   3   2   2      652.24      641.98      5.03 o 
   4   2   2      104.51      110.54      1.91 o 
   5   2   2       38.50       37.61      1.99 o 
   6   2   2       13.34       15.10      1.71 o 
  -5   3   2        9.29        9.97      1.42 o 
  -4   3   2        3.81        5.70      0.85 o 
  -3   3   2      115.84      105.15      2.85 o 
  -2   3   2      813.67      865.99      9.12 o 
  -1   3   2        3.35        3.44      0.47 o 
   0   3   2      547.83      505.87      3.61 o 
   1   3   2     1827.58     1749.37     14.82 o 
   2   3   2      160.19      153.85      1.47 o 
   3   3   2       15.92       17.38      1.14 o 
   4   3   2       25.92       31.06      1.71 o 
   5   3   2        3.32        2.85      0.85 o 
   6   3   2      124.64      133.36      3.99 o 
  -5   4   2       12.15        5.98      1.14 o 
  -4   4   2        0.39        0.28      0.57 o 
  -3   4   2       36.41       28.78      1.42 o 
  -2   4   2        2.12        3.70      0.57 o 
  -1   4   2      334.94      371.66      2.95 o 
   0   4   2      481.84      469.88      3.72 o 
   1   4   2      143.69      138.78      2.56 o 
   2   4   2      173.56      151.31      2.85 o 
   3   4   2       11.85        8.26      0.85 o 
   4   4   2       63.43       63.55      2.28 o 
   5   4   2       16.50       16.24      1.71 o 
   6   4   2       12.33       13.39      1.71 o 
  -4   5   2      101.10       80.64      2.85 o 
  -3   5   2       26.26       31.06      1.71 o 
  -2   5   2      151.52      131.15      1.79 o 
  -1   5   2       33.29       29.51      1.01 o 
   0   5   2      335.91      310.53      3.85 o 
   1   5   2       24.36       19.09      1.14 o 
   2   5   2        4.68        4.56      0.85 o 
   3   5   2      607.83      629.48      7.98 o 
   4   5   2        1.28        1.71      0.85 o 
   5   5   2      229.51      234.81      5.13 o 
   6   5   2      309.46      303.48      6.27 o 
  -4   6   2       21.66       22.78      1.37 o 
  -3   6   2      286.47      262.08      6.70 o 
  -2   6   2      372.03      371.18      3.43 o 
  -1   6   2        5.90       11.12      1.28 o 
   0   6   2      289.68      301.50      3.02 o 
   1   6   2       39.35       38.83      0.95 o 
   2   6   2       11.46       10.83      1.14 o 
   3   6   2       64.99       68.68      2.28 o 
   4   6   2       16.76       21.66      1.71 o 
   5   6   2        0.06       -0.28      0.57 o 
   6   6   2       50.59       47.02      2.56 o 
  -3   7   2        4.15        2.78      0.47 o 
  -2   7   2       62.10       64.23      1.70 o 
  -1   7   2       60.43       54.25      2.24 o 
   0   7   2      199.55      214.69      2.24 o 
   1   7   2      359.84      388.07      3.56 o 
   2   7   2      114.24      104.30      2.85 o 
   3   7   2       24.40       25.36      1.71 o 
   4   7   2      111.27      121.96      3.70 o 
   5   7   2        0.19        0.57      0.85 o 
   6   7   2       22.72       27.36      2.56 o 
  -3   8   2       21.13       24.22      2.28 o 
  -2   8   2      212.53      208.11      3.56 o 
  -1   8   2      236.55      232.06      2.91 o 
   0   8   2      109.34      107.85      1.65 o 
   1   8   2       43.52       41.32      1.16 o 
   2   8   2       95.17      104.01      3.13 o 
   3   8   2        5.31        7.41      1.14 o 
   4   8   2        2.91        3.70      0.85 o 
   5   8   2        7.20        5.13      1.14 o 
  -3   9   2       18.89       19.66      1.99 o 
  -2   9   2        7.61        7.05      0.81 o 
  -1   9   2      477.70      478.82      5.26 o 
   0   9   2       34.48       35.66      2.29 o 
   1   9   2        0.00        0.00      0.40 o 
   2   9   2        2.90        3.42      0.85 o 
   3   9   2      129.43      129.94      3.70 o 
   4   9   2       54.44       51.58      2.56 o 
   5   9   2       71.04       73.23      3.13 o 
  -2  10   2       22.85       24.31      1.50 o 
  -1  10   2        0.43        1.80      0.49 o 
   0  10   2      278.19      265.62      3.01 o 
   1  10   2       43.91       46.16      2.28 o 
   2  10   2       10.35        9.12      1.42 o 
   4  10   2      110.75      111.13      3.70 o 
   5  10   2        1.83        1.71      1.14 o 
  -2  11   2       34.59       41.62      1.81 o 
  -1  11   2      100.49       95.50      2.42 o 
   0  11   2      108.81      105.87      1.86 o 
   1  11   2       30.52       33.06      1.99 o 
   2  11   2       34.37       33.06      1.99 o 
   3  11   2       64.32       66.40      2.85 o 
   4  11   2      111.57      112.27      3.99 o 
  -1  12   2        0.74        0.81      0.68 o 
   0  12   2       44.15       41.60      2.56 o 
   1  12   2        0.12       -0.57      0.85 o 
   2  12   2        6.02       11.11      1.71 o 
   3  12   2      322.25      307.47      6.55 o 
   0  13   2       53.29       60.41      2.85 o 
   1  13   2        2.25        1.71      0.85 o 
   2  13   2       15.54       13.39      1.71 o 
  -2 -11   3        0.36        1.42      0.85 o 
  -1 -11   3       14.86       18.52      1.99 o 
   0 -11   3       25.28       29.28      2.85 o 
   1 -11   3       13.94       20.23      1.50 o 
  -3 -10   3        6.34        6.27      1.42 o 
  -2 -10   3       25.86       35.34      2.28 o 
  -1 -10   3        5.09        7.77      0.89 o 
   0 -10   3        0.75       -0.47      0.47 o 
   1 -10   3       20.91       17.10      1.99 o 
   2 -10   3        0.36        1.14      1.14 o 
  -4  -9   3       55.65       58.99      2.85 o 
  -3  -9   3        0.01        0.00      0.85 o 
  -2  -9   3       80.27       86.91      3.13 o 
  -1  -9   3        2.87        4.09      0.68 o 
   0  -9   3      341.71      297.29      4.13 o 
   1  -9   3       40.32       31.35      1.99 o 
   2  -9   3       13.01       15.10      1.71 o 
   3  -9   3        2.15        0.85      1.14 o 
  -5  -8   3       32.81       32.77      2.28 o 
  -4  -8   3       67.56       69.82      2.85 o 
  -3  -8   3       84.20       86.34      3.13 o 
  -2  -8   3      687.75      701.15      6.53 o 
  -1  -8   3      108.88      110.71      2.31 o 
   0  -8   3       77.98       86.91      2.85 o 
   1  -8   3      229.89      189.50      4.56 o 
   2  -8   3       96.97       88.05      3.42 o 
   3  -8   3       10.33        8.26      1.42 o 
  -5  -7   3        0.11        1.42      0.85 o 
  -4  -7   3       73.75       72.66      2.85 o 
  -3  -7   3      114.12      120.82      3.42 o 
  -2  -7   3      184.21      196.42      2.92 o 
  -1  -7   3      510.21      500.65      5.14 o 
   0  -7   3        3.99        4.84      1.14 o 
   1  -7   3       11.59        8.55      1.14 o 
   2  -7   3       85.78       76.08      3.13 o 
   3  -7   3      139.20      128.80      4.27 o 
   4  -7   3       14.96       15.67      1.99 o 
  -5  -6   3       23.65       26.50      1.71 o 
  -4  -6   3      272.55      265.58      5.13 o 
  -3  -6   3       63.16       67.66      1.85 o 
  -2  -6   3      125.81      113.17      4.27 o 
  -1  -6   3       32.35       34.20      1.21 o 
   0  -6   3       75.53       72.95      2.56 o 
   1  -6   3       11.44       11.11      1.42 o 
   2  -6   3       12.19       13.39      1.42 o 
   3  -6   3       72.15       72.66      3.13 o 
   4  -6   3        0.45        0.85      1.14 o 
  -5  -5   3       41.64       41.60      1.99 o 
  -4  -5   3      547.11      524.04      7.41 o 
  -3  -5   3       23.41       26.41      1.09 o 
  -2  -5   3       71.55       66.93      1.50 o 
  -1  -5   3      110.02      112.84      1.91 o 
   0  -5   3      113.50      139.35      3.13 o 
   1  -5   3      100.74       99.45      2.85 o 
   2  -5   3      200.39      194.06      4.27 o 
   3  -5   3      514.28      514.64      8.26 o 
   4  -5   3       74.37       72.09      3.13 o 
   5  -5   3        1.50        2.56      1.14 o 
  -5  -4   3       68.81       63.26      2.28 o 
  -4  -4   3      320.48      302.91      4.84 o 
  -3  -4   3      179.30      192.97      2.80 o 
  -2  -4   3        3.07        2.74      0.57 o 
  -1  -4   3        2.39        2.22      0.43 o 
   0  -4   3       77.91       95.46      2.56 o 
   1  -4   3      242.37      260.17      4.56 o 
   2  -4   3       14.20       19.09      1.42 o 
   3  -4   3        1.25        0.00      0.57 o 
   4  -4   3       94.47       96.89      3.42 o 
   5  -4   3       15.91       21.94      2.28 o 
  -5  -3   3        0.27       -0.57      0.57 o 
  -4  -3   3       78.24       70.58      1.78 o 
  -3  -3   3      833.00      895.89      7.02 o 
  -2  -3   3        6.71        5.33      0.47 o 
  -1  -3   3      122.04      121.72      1.42 o 
   0  -3   3      634.31      665.95      7.41 o 
   1  -3   3      279.12      296.36      4.56 o 
   2  -3   3       33.39       32.20      1.71 o 
   3  -3   3        3.30        2.85      0.85 o 
   4  -3   3       44.28       41.60      2.28 o 
   5  -3   3       23.42       21.66      2.28 o 
  -5  -2   3        3.73        2.85      0.85 o 
  -4  -2   3        1.00        1.00      0.43 o 
  -3  -2   3      202.34      203.18      3.13 o 
  -2  -2   3     1020.37     1124.84      7.71 o 
  -1  -2   3      888.53      880.27      5.03 o 
   0  -2   3      836.07      872.46      5.80 o 
   1  -2   3       29.47       32.77      1.42 o 
   2  -2   3        0.68        0.57      0.57 o 
   3  -2   3        0.00        0.57      0.57 o 
   4  -2   3       34.67       33.63      1.99 o 
   5  -2   3      117.41      122.25      3.99 o 
  -6  -1   3        2.04        0.85      0.85 o 
  -5  -1   3      579.16      557.95      9.12 o 
  -4  -1   3      670.88      667.41      9.55 o 
  -3  -1   3      100.23       94.38      2.14 o 
  -2  -1   3        2.81        2.71      0.40 o 
  -1  -1   3      925.48      931.55      6.12 o 
   0  -1   3     1211.30     1093.94     12.68 o 
   1  -1   3        4.53        7.05      0.43 o 
   2  -1   3       65.64       68.96      1.99 o 
   3  -1   3      107.91      110.56      2.85 o 
   4  -1   3        0.98        1.99      0.85 o 
   5  -1   3       35.41       41.60      2.28 o 
   6  -1   3       12.91       13.11      1.71 o 
  -6   0   3        2.37        2.28      1.14 o 
  -5   0   3        5.40        4.27      1.14 o 
  -4   0   3     1325.64     1331.27      9.52 o 
  -3   0   3       87.46       72.51      2.28 o 
  -2   0   3      143.26      137.27      2.42 o 
  -1   0   3      192.25      160.68      1.57 o 
   0   0   3      307.95      306.21      2.85 o 
   2   0   3       14.56       13.96      1.14 o 
   3   0   3     1095.04     1146.68     11.97 o 
   4   0   3       52.21       54.14      2.28 o 
   5   0   3       22.96       28.21      1.99 o 
  -6   1   3       91.84      111.70      3.99 o 
  -5   1   3        7.36        5.98      1.14 o 
  -4   1   3       44.74       41.60      1.99 o 
  -3   1   3      871.10      845.63      6.09 o 
  -2   1   3      530.62      523.77      3.74 o 
  -1   1   3      136.58      141.91      2.56 o 
   1   1   3       10.80        9.85      0.60 o 
   2   1   3      103.43      109.71      1.61 o 
   3   1   3        0.68        1.71      0.40 o 
   4   1   3      183.58      198.62      2.82 o 
   5   1   3       29.24       31.60      1.85 o 
  -5   2   3       34.63       28.21      1.99 o 
  -4   2   3       88.76       85.20      2.85 o 
  -3   2   3      180.72      184.94      3.99 o 
  -2   2   3     1609.76     1664.45     15.96 o 
  -1   2   3      643.48      593.86      6.55 o 
   0   2   3     1982.20     1903.63      9.94 o 
   1   2   3    37650.32    28343.54    211.46 o 
   2   2   3      386.38      410.50      3.41 o 
   3   2   3      126.55      127.66      2.56 o 
   4   2   3       58.60       60.33      1.50 o 
   5   2   3        0.01       -0.14      0.40 o 
   6   2   3       47.36       48.44      2.56 o 
  -5   3   3       61.21       58.99      2.85 o 
  -4   3   3       84.18       75.51      2.85 o 
  -3   3   3      374.67      386.69      5.98 o 
  -2   3   3      194.76      226.83      3.99 o 
  -1   3   3        0.21        0.85      0.23 o 
   0   3   3       85.97       84.06      1.16 o 
   1   3   3     1980.88     1953.97     16.53 o 
   2   3   3      275.78      296.12      2.53 o 
   3   3   3        0.95        0.85      0.25 o 
   4   3   3      229.04      217.49      2.67 o 
   5   3   3      419.02      439.12      7.12 o 
   6   3   3       26.53       26.50      2.28 o 
  -5   4   3       86.20       96.03      3.42 o 
  -4   4   3       21.73       24.51      1.71 o 
  -3   4   3       11.79        9.40      1.14 o 
  -2   4   3       27.41       27.07      1.42 o 
  -1   4   3     1120.09     1082.26      7.52 o 
   0   4   3      122.22      110.70      1.85 o 
   1   4   3      168.73      166.99      2.85 o 
   2   4   3        2.02        1.71      0.57 o 
   3   4   3      165.73      161.29      3.42 o 
   4   4   3       96.82      110.28      3.13 o 
   5   4   3       56.45       65.83      2.56 o 
   6   4   3      723.11      773.67     11.11 o 
  -5   5   3        3.49        3.99      1.14 o 
  -4   5   3        0.62        1.42      0.85 o 
  -3   5   3       13.07        9.12      1.14 o 
  -2   5   3       18.47       19.96      1.09 o 
  -1   5   3      422.79      430.78      3.22 o 
   0   5   3        8.02        6.69      0.85 o 
   1   5   3        0.24        0.00      0.28 o 
   2   5   3      959.89      902.75      9.69 o 
   3   5   3      309.51      334.83      5.41 o 
   4   5   3       15.64       17.10      1.71 o 
   5   5   3       22.76       25.93      1.99 o 
   6   5   3       20.29       19.09      1.99 o 
  -4   6   3       19.67       18.97      1.30 o 
  -3   6   3        9.80       11.74      1.09 o 
  -2   6   3      125.56      120.35      2.39 o 
  -1   6   3       54.15       54.24      1.30 o 
   0   6   3        3.89        5.03      0.47 o 
   1   6   3      162.75      162.71      3.13 o 
   2   6   3       23.24       21.09      1.42 o 
   3   6   3        1.70        1.99      0.85 o 
   4   6   3      159.19      179.24      4.27 o 
   5   6   3        5.25        5.41      1.14 o 
   6   6   3        6.18        9.12      1.71 o 
  -4   7   3       29.17       26.39      1.42 o 
  -3   7   3       41.49       36.55      1.57 o 
  -2   7   3       21.45       23.37      1.42 o 
  -1   7   3       96.91       82.45      2.56 o 
   0   7   3       67.78       73.93      1.50 o 
   1   7   3      171.02      162.71      3.42 o 
   3   7   3       36.22       35.90      1.71 o 
   4   7   3       27.10       29.35      1.71 o 
   5   7   3       62.22       61.27      2.85 o 
   6   7   3        0.81        1.99      1.14 o 
  -3   8   3       16.78       14.53      1.42 o 
  -2   8   3      852.69      828.89     15.96 o 
  -1   8   3        1.67        3.16      0.60 o 
   0   8   3       15.61       14.39      1.01 o 
   1   8   3       93.99      103.44      2.85 o 
   2   8   3       76.70       84.35      2.56 o 
   3   8   3        4.62        4.56      1.14 o 
   4   8   3        2.68        1.71      0.85 o 
   5   8   3       21.55       22.80      1.99 o 
  -2   9   3       74.70       75.80      1.81 o 
  -1   9   3     1156.17     1161.99      8.96 o 
   0   9   3      254.43      255.04      3.43 o 
   1   9   3        6.98        8.55      1.14 o 
   2   9   3       53.00       52.15      2.28 o 
   3   9   3       36.11       35.90      1.99 o 
   4   9   3        0.00       -0.57      0.57 o 
   5   9   3        3.04        4.84      1.42 o 
  -2  10   3       25.52       23.65      1.71 o 
  -1  10   3       67.13       70.71      1.81 o 
   0  10   3        1.04        1.99      0.60 o 
   1  10   3       13.99       17.38      1.71 o 
   2  10   3        8.58        6.84      1.14 o 
   4  10   3       79.38       81.50      3.13 o 
   5  10   3       21.03       20.52      1.99 o 
  -1  11   3        2.96        5.47      0.81 o 
   0  11   3       21.53       18.82      1.21 o 
   1  11   3        0.62        0.28      0.85 o 
   2  11   3       51.14       56.14      2.56 o 
   3  11   3      379.10      370.16      7.12 o 
   4  11   3      167.82      167.27      4.84 o 
  -1  12   3       11.63       13.96      1.71 o 
   0  12   3       94.85       96.56      4.84 o 
   1  12   3      345.72      322.86      6.55 o 
   2  12   3        1.44        2.28      0.85 o 
   3  12   3        0.92        3.13      1.14 o 
   4  12   3      166.49      164.71      4.84 o 
   0  13   3       30.01       31.35      2.28 o 
   1  13   3        4.92        3.99      0.89 o 
  -1 -11   4        5.40        6.27      1.42 o 
   0 -11   4        1.75        2.94      1.14 o 
  -3 -10   4        2.00        2.28      1.14 o 
  -2 -10   4      136.90      153.31      4.56 o 
  -1 -10   4       20.06       12.59      1.09 o 
   0 -10   4       19.56       19.92      1.50 o 
   1 -10   4       87.77       78.36      3.42 o 
  -4  -9   4        7.60       12.54      1.71 o 
  -3  -9   4       17.07       13.39      1.71 o 
  -2  -9   4       21.21       18.52      1.99 o 
  -1  -9   4      159.93      152.42      2.92 o 
   0  -9   4        6.93       10.54      1.42 o 
   1  -9   4       34.41       38.75      2.28 o 
   2  -9   4      126.66      133.08      4.56 o 
  -4  -8   4       22.72       19.09      1.99 o 
  -3  -8   4      119.03      113.70      3.42 o 
  -2  -8   4       44.69       47.50      1.61 o 
  -1  -8   4      350.90      350.95      4.53 o 
   0  -8   4        4.74        9.12      1.42 o 
   1  -8   4        0.51        0.28      0.85 o 
   2  -8   4       80.31       76.37      3.42 o 
   3  -8   4        0.60        0.28      0.85 o 
  -4  -7   4       33.19       30.21      1.99 o 
  -3  -7   4        6.90        6.55      1.14 o 
  -2  -7   4      121.45      123.92      3.56 o 
  -1  -7   4      408.25      408.49      4.73 o 
   0  -7   4      315.19      322.29      5.98 o 
   1  -7   4      180.76      155.30      4.27 o 
   2  -7   4       68.25       64.97      2.85 o 
   3  -7   4       30.52       30.78      2.28 o 
  -4  -6   4      157.38      148.18      3.70 o 
  -3  -6   4       14.22       11.56      1.01 o 
  -2  -6   4       59.40       59.42      1.61 o 
  -1  -6   4      151.77      168.56      2.71 o 
   0  -6   4       88.63       77.79      2.56 o 
   1  -6   4        8.54        7.98      1.14 o 
   2  -6   4      394.64      346.23      6.55 o 
   3  -6   4       72.88       67.25      3.13 o 
   4  -6   4       25.80       27.93      2.56 o 
  -4  -5   4        1.62        0.00      0.57 o 
  -3  -5   4       19.44       15.19      1.14 o 
  -2  -5   4       29.09       32.55      1.42 o 
  -1  -5   4      794.16      823.79      9.83 o 
   0  -5   4       42.19       42.46      1.99 o 
   1  -5   4       10.72       12.82      1.42 o 
   2  -5   4        2.96        3.13      0.85 o 
   3  -5   4      147.67      147.32      4.27 o 
   4  -5   4       11.65       11.97      1.71 o 
  -4  -4   4        0.04       -0.11      0.57 o 
  -3  -4   4        1.74        1.00      0.71 o 
  -2  -4   4       23.04       27.74      1.30 o 
  -1  -4   4      171.74      186.65      3.70 o 
   0  -4   4        3.68        8.55      1.14 o 
   1  -4   4      345.35      367.03      5.98 o 
   2  -4   4       12.87       13.68      1.42 o 
   3  -4   4      244.27      241.36      5.41 o 
   4  -4   4      141.41      142.20      4.27 o 
   5  -4   4        4.24        2.85      1.14 o 
  -5  -3   4       27.09       28.21      2.56 o 
  -4  -3   4        0.71        0.57      0.40 o 
  -3  -3   4        9.19        8.83      0.68 o 
  -2  -3   4      106.05      106.69      1.78 o 
  -1  -3   4       89.81      104.42      1.70 o 
   0  -3   4      947.30      981.32      8.12 o 
   1  -3   4      218.18      246.21      4.27 o 
   2  -3   4       34.63       39.32      1.99 o 
   3  -3   4       59.45       57.85      2.56 o 
   4  -3   4      176.29      166.99      4.56 o 
   5  -3   4        5.56        6.55      1.42 o 
  -5  -2   4        0.03        0.28      0.85 o 
  -4  -2   4      361.46      367.88      4.10 o 
  -3  -2   4        0.29        0.00      0.25 o 
  -2  -2   4       35.94       47.25      1.14 o 
  -1  -2   4       54.86       70.53      1.30 o 
   0  -2   4      626.26      662.74      4.86 o 
   1  -2   4       40.88       36.19      1.71 o 
   2  -2   4       70.36       69.25      2.28 o 
   3  -2   4        7.14        5.98      1.14 o 
   4  -2   4       19.20       17.95      1.71 o 
   5  -2   4       33.25       35.05      2.28 o 
  -5  -1   4       16.32       11.40      1.71 o 
  -4  -1   4      200.76      197.19      4.84 o 
  -3  -1   4       61.17       58.70      1.21 o 
  -2  -1   4       85.45      110.46      1.57 o 
  -1  -1   4      133.33      142.76      2.56 o 
   0  -1   4       75.55       63.75      1.16 o 
   1  -1   4       69.67       72.18      1.00 o 
   2  -1   4       27.07       23.94      1.42 o 
   3  -1   4        0.10       -0.28      0.57 o 
   4  -1   4      249.05      244.50      5.13 o 
   5  -1   4       47.15       44.17      2.28 o 
  -5   0   4       40.56       43.31      2.56 o 
  -4   0   4      376.42      359.90      6.55 o 
  -3   0   4        3.27        2.23      0.25 o 
  -2   0   4      109.71       91.26      1.42 o 
  -1   0   4      100.30      110.56      2.28 o 
   0   0   4        8.30        8.05      2.56 o 
   1   0   4      128.15      126.95      1.57 o 
   2   0   4      136.25      140.20      2.85 o 
   3   0   4        0.71        1.14      0.57 o 
   4   0   4       18.42       20.52      1.42 o 
   5   0   4       53.91       56.42      2.56 o 
   6   0   4       14.28       11.97      1.71 o 
  -5   1   4       19.89       22.51      1.99 o 
  -4   1   4      440.51      430.57      7.12 o 
  -3   1   4      100.60      101.39      1.99 o 
  -2   1   4       40.35       41.78      0.85 o 
  -1   1   4        3.47        4.42      0.43 o 
   0   1   4      235.54      227.61      3.56 o 
   1   1   4      862.67      863.99      6.03 o 
   2   1   4       19.41       16.20      1.28 o 
   3   1   4       97.70      105.89      1.91 o 
   4   1   4      119.59      120.05      2.31 o 
   5   1   4      106.65      110.56      3.42 o 
  -5   2   4        0.34        0.28      0.57 o 
  -4   2   4      133.83      126.52      3.70 o 
  -3   2   4      130.41      115.69      3.13 o 
  -2   2   4        2.92        2.56      0.57 o 
  -1   2   4      450.64      455.08      5.70 o 
   0   2   4      124.84      119.56      2.85 o 
   1   2   4     1641.47     1624.93     10.07 o 
   2   2   4        0.44       -0.28      0.28 o 
   3   2   4       49.57       56.90      1.30 o 
   4   2   4       26.09       25.02      1.09 o 
   5   2   4       40.88       39.89      1.50 o 
  -5   3   4       53.45       60.41      2.85 o 
  -4   3   4        4.64        6.27      1.14 o 
  -3   3   4       42.63       36.19      1.99 o 
  -2   3   4      397.26      441.97      6.27 o 
  -1   3   4      575.83      595.00      4.43 o 
   0   3   4        0.72        0.66      0.25 o 
   1   3   4     1085.25     1123.31     10.26 o 
   2   3   4      107.09      129.26      1.78 o 
   3   3   4      142.78      148.87      1.98 o 
   4   3   4      363.73      371.74      3.89 o 
   5   3   4      123.32      127.66      3.70 o 
   6   3   4       34.19       34.48      2.28 o 
  -5   4   4       15.11       28.50      1.99 o 
  -4   4   4       68.54       55.57      2.56 o 
  -3   4   4      440.85      434.85      6.84 o 
  -2   4   4      183.76      186.08      3.70 o 
  -1   4   4      360.07      364.88      2.68 o 
   0   4   4      391.94      378.30      3.28 o 
   1   4   4      107.93      115.69      2.28 o 
   2   4   4      911.34      971.28     16.24 o 
   3   4   4      153.24      151.97      2.85 o 
   4   4   4       25.96       25.36      1.71 o 
   5   4   4       32.73       35.90      2.28 o 
   6   4   4       35.34       35.62      2.28 o 
  -5   5   4       25.23       21.94      1.99 o 
  -4   5   4      184.53      159.29      4.27 o 
  -3   5   4      110.12      128.80      3.42 o 
  -2   5   4       94.00       78.95      1.27 o 
  -1   5   4      205.81      200.32      2.02 o 
   0   5   4     1202.48     1184.29      8.11 o 
   1   5   4       32.86       32.77      1.42 o 
   2   5   4        0.07        0.47      0.25 o 
   3   5   4       83.00       87.20      2.56 o 
   4   5   4        8.10        7.12      1.14 o 
   5   5   4        0.03       -0.57      0.57 o 
   6   5   4       38.64       43.03      2.56 o 
  -4   6   4        3.29        5.78      0.89 o 
  -3   6   4      443.21      433.49      8.12 o 
  -2   6   4      303.99      303.14      2.81 o 
  -1   6   4       40.35       38.98      1.09 o 
   0   6   4      440.48      456.96      4.10 o 
   1   6   4       47.13       45.31      1.71 o 
   2   6   4       86.21       87.48      2.56 o 
   3   6   4       40.88       46.45      1.99 o 
   4   6   4      177.40      178.67      4.27 o 
   5   6   4        1.97        2.56      0.85 o 
   6   6   4       64.81       65.26      3.13 o 
  -4   7   4       56.76       58.74      1.98 o 
  -3   7   4       60.64       54.15      3.42 o 
  -2   7   4      634.63      645.95      4.80 o 
  -1   7   4      222.53      222.29      3.70 o 
   0   7   4       88.85      102.02      1.91 o 
   1   7   4     1474.03     1475.24     14.25 o 
   2   7   4       54.37       54.14      1.99 o 
   3   7   4       20.05       21.66      1.42 o 
   4   7   4       37.27       36.19      1.99 o 
   5   7   4       73.62       73.52      3.13 o 
   6   7   4        1.58        1.99      1.14 o 
  -4   8   4        8.79        8.55      1.42 o 
  -3   8   4       37.02       40.99      1.78 o 
  -2   8   4      139.48      134.70      2.26 o 
  -1   8   4       91.25       99.88      3.13 o 
   0   8   4        8.76       10.01      0.89 o 
   1   8   4      118.37      111.70      2.85 o 
   2   8   4      218.52      242.50      4.56 o 
   3   8   4        5.98        2.28      0.85 o 
   4   8   4        2.06        2.56      0.85 o 
   5   8   4       20.08       18.81      1.99 o 
  -3   9   4       61.58       72.38      2.85 o 
  -2   9   4        0.51        0.00      0.57 o 
  -1   9   4      224.77      238.66      3.21 o 
   0   9   4       11.43       13.54      1.01 o 
   1   9   4       80.43       84.35      2.56 o 
   2   9   4        8.87        8.26      1.14 o 
   3   9   4        0.51        1.42      0.85 o 
   4   9   4       30.21       28.50      1.99 o 
   5   9   4       41.60       43.03      2.56 o 
  -2  10   4       75.66       81.21      2.85 o 
  -1  10   4        0.34        1.42      0.85 o 
   0  10   4       69.22       71.30      1.91 o 
   1  10   4      161.31      167.84      3.99 o 
   2  10   4        2.52        3.70      0.85 o 
   3  10   4       96.52       96.32      3.42 o 
   4  10   4       10.23       13.11      1.71 o 
   5  10   4       10.03        7.98      1.42 o 
  -1  11   4       26.15       25.70      1.30 o 
   0  11   4       37.13       31.51      2.28 o 
   1  11   4       57.16       59.27      2.56 o 
   2  11   4        9.73        7.98      1.42 o 
   3  11   4       13.25       11.97      1.71 o 
   4  11   4       70.46       62.41      3.13 o 
  -1  12   4       44.88       50.02      1.81 o 
   0  12   4       29.23       28.52      1.41 o 
   1  12   4        2.96        3.25      0.73 o 
   2  12   4       92.86       95.46      3.42 o 
   3  12   4       16.22       14.25      1.71 o 
   4  12   4        1.29       -0.28      0.85 o 
   0  13   4        2.69        3.73      0.81 o 
   1  13   4        6.08        7.33      1.57 o 
   2  13   4       89.37       86.34      3.42 o 
   3  13   4       96.31       86.34      3.70 o 
  -2 -10   5       60.71       80.07      3.42 o 
  -1 -10   5       13.35       22.71      1.50 o 
   0 -10   5       42.80       48.00      3.42 o 
  -3  -9   5        8.50        7.12      1.42 o 
  -2  -9   5        0.54        2.28      1.14 o 
  -1  -9   5       13.56       10.66      1.09 o 
   0  -9   5        0.38        1.14      0.85 o 
   1  -9   5        1.35        1.14      0.85 o 
   2  -9   5       89.08       86.06      3.70 o 
  -4  -8   5        1.23        1.14      0.85 o 
  -3  -8   5        5.66        4.56      1.14 o 
  -2  -8   5        7.25        6.16      0.81 o 
  -1  -8   5       26.42       21.54      1.30 o 
   0  -8   5       82.62       72.66      3.13 o 
   1  -8   5        7.76        7.41      1.42 o 
   2  -8   5        1.26        1.99      1.14 o 
   3  -8   5       16.64       25.36      2.56 o 
  -4  -7   5        2.75        2.28      0.85 o 
  -3  -7   5        0.71        1.28      0.60 o 
  -2  -7   5      166.69      160.28      4.56 o 
  -1  -7   5       11.83       11.83      1.01 o 
   0  -7   5       69.03       56.99      2.56 o 
   1  -7   5        0.44        0.57      0.85 o 
   2  -7   5        0.82        0.57      0.85 o 
   3  -7   5        1.66        1.42      1.14 o 
  -4  -6   5       31.99       30.78      1.71 o 
  -3  -6   5       86.79       85.92      2.01 o 
  -2  -6   5     1558.94     1544.58     14.25 o 
  -1  -6   5      107.10      104.04      2.22 o 
   0  -6   5      143.75      137.07      3.70 o 
   1  -6   5      307.76      290.37      5.70 o 
   2  -6   5      136.04      120.25      3.99 o 
   3  -6   5       37.54       34.77      2.28 o 
   4  -6   5        0.04       -0.57      0.85 o 
  -4  -5   5       29.98       33.37      1.37 o 
  -3  -5   5       83.97       85.62      1.91 o 
  -2  -5   5      430.77      432.99      5.98 o 
  -1  -5   5      656.17      636.60      8.55 o 
   0  -5   5      523.92      511.79      7.69 o 
   2  -5   5       70.12       69.53      2.85 o 
   3  -5   5      129.52      118.54      3.99 o 
   4  -5   5        1.88        2.56      1.14 o 
  -4  -4   5      345.74      304.05      5.13 o 
  -3  -4   5      309.28      274.20      3.41 o 
  -2  -4   5      117.40      109.78      1.69 o 
  -1  -4   5      427.25      428.56      4.30 o 
   0  -4   5      405.88      418.61      6.27 o 
   1  -4   5      131.43      125.67      3.42 o 
   2  -4   5      221.45      224.26      4.84 o 
   3  -4   5      826.08      821.25     11.11 o 
   4  -4   5       35.46       33.34      2.28 o 
   5  -4   5        7.70        5.98      1.42 o 
  -5  -3   5        1.90        0.85      0.85 o 
  -4  -3   5       63.08       58.99      2.85 o 
  -3  -3   5        0.42       -0.38      0.71 o 
  -2  -3   5        1.48        3.06      0.55 o 
  -1  -3   5      246.95      274.57      5.27 o 
   0  -3   5      177.35      200.94      2.32 o 
   1  -3   5        6.58        6.84      1.14 o 
   2  -3   5       48.67       44.45      2.28 o 
   3  -3   5        5.82        7.98      1.42 o 
   4  -3   5      737.02      776.80     11.11 o 
   5  -3   5       20.41       23.94      2.28 o 
  -5  -2   5        0.93        2.85      1.14 o 
  -4  -2   5        8.63        5.70      1.14 o 
  -3  -2   5        4.37        4.19      0.47 o 
  -2  -2   5      134.33      134.50      1.98 o 
  -1  -2   5       12.31       12.25      0.68 o 
   0  -2   5       59.05       64.69      1.42 o 
   1  -2   5      972.42     1000.49     11.11 o 
   2  -2   5       15.61       17.38      1.42 o 
   3  -2   5       72.92       75.51      2.85 o 
   4  -2   5      202.25      200.61      4.84 o 
   5  -2   5      197.29      196.91      5.13 o 
  -5  -1   5       31.98       29.35      2.28 o 
  -4  -1   5      306.82      292.94      5.98 o 
  -3  -1   5      138.17      149.14      2.99 o 
  -2  -1   5        6.97       10.92      0.68 o 
  -1  -1   5       92.61       99.17      2.28 o 
   0  -1   5      514.62      523.71      4.38 o 
   1  -1   5      149.73      142.91      1.71 o 
   2  -1   5     1337.63     1318.28     12.40 o 
   3  -1   5       23.38       29.07      1.71 o 
   4  -1   5        6.74        6.55      1.14 o 
   5  -1   5        0.42        0.85      0.85 o 
  -5   0   5       39.09       34.48      2.28 o 
  -4   0   5       51.61       55.28      2.56 o 
  -3   0   5       48.61       58.13      2.28 o 
  -2   0   5       55.38       61.12      0.99 o 
  -1   0   5     1326.70     1403.71     13.39 o 
   0   0   5       66.92       56.77      1.71 o 
   1   0   5        0.16        0.09      0.25 o 
   2   0   5      411.19      408.63      5.70 o 
   3   0   5      111.25      122.25      3.13 o 
   4   0   5       34.79       35.62      1.99 o 
   5   0   5      188.33      197.19      4.84 o 
  -5   1   5      116.28      127.09      4.27 o 
  -4   1   5      167.13      170.41      4.56 o 
  -3   1   5      115.62      118.54      3.42 o 
  -2   1   5        0.33        1.71      0.57 o 
  -1   1   5      504.15      528.03      6.55 o 
   0   1   5      103.35       92.49      1.50 o 
   1   1   5       24.92       24.29      0.89 o 
   2   1   5        6.43        6.00      0.60 o 
   3   1   5      665.90      653.26      5.74 o 
   4   1   5       20.49       21.09      1.42 o 
   5   1   5       11.57        9.69      1.42 o 
  -5   2   5        2.89        3.70      1.14 o 
  -4   2   5        0.41       -0.57      0.57 o 
  -3   2   5        5.08        3.70      0.85 o 
  -2   2   5        7.88       13.11      1.14 o 
  -1   2   5       26.05       29.64      1.42 o 
   0   2   5      319.45      310.04      4.27 o 
   1   2   5      234.53      260.25      3.07 o 
   2   2   5        6.62        9.20      0.85 o 
   3   2   5      470.04      451.01      4.56 o 
   4   2   5       85.98       91.61      1.91 o 
   5   2   5       23.58       22.47      1.30 o 
  -5   3   5        2.09        2.85      1.14 o 
  -4   3   5       10.76        7.69      1.42 o 
  -3   3   5       47.63       46.73      2.28 o 
  -2   3   5       14.00       14.82      1.42 o 
  -1   3   5       42.27       47.63      1.30 o 
   0   3   5      522.68      488.80      4.88 o 
   1   3   5       72.70       77.79      1.99 o 
   2   3   5        0.00       -0.14      0.40 o 
   3   3   5        2.23        1.71      0.71 o 
   4   3   5       14.02       13.92      0.89 o 
   5   3   5        0.14       -0.28      0.85 o 
   6   3   5      149.23      145.33      4.56 o 
  -5   4   5       22.32       27.93      2.28 o 
  -4   4   5        3.84        3.13      0.85 o 
  -3   4   5       38.34       44.45      2.28 o 
  -2   4   5       12.63       12.54      1.14 o 
  -1   4   5        8.36        7.20      0.96 o 
   0   4   5       54.63       52.24      1.16 o 
   1   4   5     1033.74     1122.74     10.83 o 
   2   4   5      637.33      633.33      6.27 o 
   3   4   5      206.11      224.21      5.84 o 
   4   4   5      237.16      225.69      4.84 o 
   5   4   5       38.79       38.75      2.28 o 
   6   4   5       43.81       42.74      2.56 o 
  -5   5   5        7.44        2.56      1.14 o 
  -4   5   5       13.93       14.53      1.71 o 
  -3   5   5        9.59        4.56      1.14 o 
  -2   5   5       15.86       11.48      1.09 o 
  -1   5   5      682.54      743.74      4.83 o 
   0   5   5       70.45       65.97      1.71 o 
   1   5   5      153.96      141.06      2.85 o 
   2   5   5      305.64      304.37      2.94 o 
   3   5   5       42.38       42.47      0.99 o 
   4   5   5       24.36       23.94      1.71 o 
   5   5   5       40.54       43.60      2.28 o 
   6   5   5        1.95        3.13      1.14 o 
  -4   6   5       22.27       16.45      1.41 o 
  -3   6   5        6.97        5.93      0.89 o 
  -2   6   5       24.17       23.83      1.37 o 
  -1   6   5       13.68       15.91      0.73 o 
   0   6   5      362.85      383.04      3.77 o 
   1   6   5      159.05      151.03      2.85 o 
   2   6   5       34.58       31.97      0.89 o 
   3   6   5       30.47       27.36      1.71 o 
   4   6   5        1.68        1.71      0.85 o 
   5   6   5       31.98       30.78      1.99 o 
   6   6   5       49.34       53.29      2.85 o 
  -4   7   5       19.48       25.92      1.57 o 
  -3   7   5      146.21      125.97      4.84 o 
  -2   7   5        0.64        1.30      0.68 o 
  -1   7   5       57.32       52.62      1.37 o 
   0   7   5        0.66       -0.14      0.40 o 
   1   7   5      200.49      193.77      3.70 o 
   2   7   5        0.10        1.42      0.57 o 
   3   7   5       76.87       74.37      2.56 o 
   4   7   5      371.20      374.15      6.84 o 
   5   7   5        5.92        7.12      1.42 o 
   6   7   5      136.47      137.92      4.56 o 
  -4   8   5       38.85       38.18      1.78 o 
  -3   8   5       17.21       13.80      1.16 o 
  -2   8   5      237.87      222.84      4.84 o 
  -1   8   5      204.39      197.14      2.67 o 
   0   8   5        1.22        1.77      0.47 o 
   1   8   5      282.20      286.67      4.84 o 
   2   8   5       33.92       31.35      1.71 o 
   3   8   5       29.86       31.35      1.99 o 
   4   8   5       22.70       20.80      1.99 o 
   5   8   5       17.41       18.24      1.99 o 
  -3   9   5       21.08       26.50      1.99 o 
  -2   9   5       45.17       47.30      2.28 o 
  -1   9   5        6.87        8.02      0.81 o 
   0   9   5       26.83       25.17      1.16 o 
   1   9   5       65.48       69.82      2.56 o 
   2   9   5      123.76      120.25      3.42 o 
   3   9   5        7.42        6.27      1.14 o 
   4   9   5        1.90        1.42      0.85 o 
   5   9   5       30.13       31.35      2.28 o 
  -3  10   5      163.47      205.74      5.13 o 
  -2  10   5        7.69       10.83      1.42 o 
  -1  10   5      132.96      133.02      2.39 o 
   0  10   5      122.87      126.73      2.51 o 
   1  10   5      123.85      120.38      2.51 o 
   2  10   5        4.14        4.56      1.14 o 
   3  10   5       75.16       72.38      2.85 o 
   4  10   5        7.60        5.13      1.42 o 
   5  10   5        8.07        7.98      1.71 o 
  -2  11   5       15.63       21.09      1.99 o 
  -1  11   5       12.18       12.82      1.42 o 
   0  11   5      272.63      281.77      3.93 o 
   1  11   5       71.31       75.98      2.11 o 
   2  11   5        0.17        0.28      0.57 o 
   3  11   5       23.24       25.08      1.99 o 
   4  11   5       43.77       39.04      2.56 o 
  -1  12   5       39.37       35.05      2.28 o 
   0  12   5       35.63       40.38      1.70 o 
   1  12   5      166.74      170.44      3.21 o 
   2  12   5       51.37       52.43      2.56 o 
   3  12   5       12.33       12.25      1.71 o 
   4  12   5       56.55       59.84      3.13 o 
   0  13   5       51.81       52.55      1.91 o 
   1  13   5       61.72       61.62      2.11 o 
   2  13   5        2.91        4.56      1.14 o 
   3  13   5        0.10        0.57      0.85 o 
  -2  -9   6      106.33      119.68      4.27 o 
  -1  -9   6        0.79        0.71      0.71 o 
   0  -9   6        1.26        6.27      1.42 o 
   1  -9   6       27.46       31.92      2.28 o 
  -3  -8   6       68.38       73.80      3.13 o 
  -2  -8   6        4.64        7.74      1.01 o 
  -1  -8   6        0.88        1.71      0.81 o 
   0  -8   6        9.77       14.25      1.71 o 
   1  -8   6       17.04       13.39      1.71 o 
   2  -8   6       37.41       38.47      2.56 o 
  -3  -7   6       20.14       21.42      2.42 o 
  -2  -7   6       33.15       31.49      1.41 o 
  -1  -7   6      148.15      152.61      3.02 o 
   0  -7   6        1.53        1.71      0.85 o 
   1  -7   6      295.75      261.31      5.98 o 
   2  -7   6       16.83       14.25      1.71 o 
   3  -7   6        0.44        0.57      1.14 o 
  -3  -6   6       68.90       61.21      1.91 o 
  -2  -6   6       37.51       36.36      1.50 o 
  -1  -6   6      671.19      656.11      9.40 o 
   0  -6   6      166.97      161.00      4.27 o 
   1  -6   6       96.08      100.88      3.42 o 
   2  -6   6      108.11       94.04      3.70 o 
   3  -6   6       36.99       34.77      2.56 o 
  -4  -5   6        3.18       -0.28      1.14 o 
  -3  -5   6      116.37      103.55      2.19 o 
  -2  -5   6      200.55      207.20      3.12 o 
  -1  -5   6       45.83       49.01      2.28 o 
   0  -5   6      112.03      113.70      3.42 o 
   1  -5   6       92.51       98.88      3.42 o 
   2  -5   6       12.20       15.67      1.71 o 
   3  -5   6      158.63      145.61      4.56 o 
   4  -5   6      129.51      126.24      4.56 o 
  -5  -4   6        7.76        7.98      1.42 o 
  -4  -4   6        1.80        2.85      1.14 o 
  -3  -4   6      136.07      132.47      2.01 o 
  -2  -4   6      102.19      106.58      1.75 o 
  -1  -4   6       62.04       57.86      1.57 o 
   0  -4   6       12.03       13.39      1.42 o 
   1  -4   6       51.92       52.15      2.56 o 
   2  -4   6       41.54       36.47      2.28 o 
   3  -4   6        1.21        0.85      0.85 o 
   4  -4   6        9.16        9.12      1.42 o 
  -5  -3   6        4.41        3.70      1.14 o 
  -4  -3   6       23.44       13.96      1.71 o 
  -3  -3   6      645.21      590.58      5.55 o 
  -2  -3   6       28.51       31.50      1.25 o 
  -1  -3   6       63.75       65.12      1.57 o 
   0  -3   6       10.64        9.83      0.73 o 
   1  -3   6       26.09       31.92      1.99 o 
   2  -3   6      103.48      101.73      3.42 o 
   3  -3   6       94.83       91.47      3.42 o 
   4  -3   6      189.37      188.36      5.13 o 
   5  -3   6       37.10       39.32      2.56 o 
  -5  -2   6      185.98      186.65      5.41 o 
  -4  -2   6      116.18      103.73      3.70 o 
  -3  -2   6      418.24      370.25      3.90 o 
  -2  -2   6      129.39      135.95      2.05 o 
  -1  -2   6        0.33        0.97      0.85 o 
   0  -2   6        0.02       -0.21      0.27 o 
   1  -2   6      100.72      109.48      1.50 o 
   2  -2   6       59.14       66.40      2.56 o 
   3  -2   6        1.47        1.71      0.85 o 
   4  -2   6        0.39        0.57      0.85 o 
   5  -2   6        6.01        5.41      1.42 o 
  -5  -1   6        0.01        0.28      0.85 o 
  -4  -1   6        4.40        1.99      0.85 o 
  -3  -1   6      153.89      136.78      3.70 o 
  -2  -1   6      938.66     1035.14     13.96 o 
  -1  -1   6        0.13        0.00      0.28 o 
   0  -1   6        5.57        7.59      0.68 o 
   1  -1   6       95.34      105.29      2.85 o 
   2  -1   6      316.74      319.52      2.89 o 
   3  -1   6       14.18       11.68      1.42 o 
   4  -1   6        4.59        3.99      1.14 o 
   5  -1   6        0.81        1.14      1.14 o 
  -5   0   6        0.81        1.42      0.85 o 
  -4   0   6        7.05       10.26      1.42 o 
  -3   0   6       39.35       34.77      1.99 o 
  -2   0   6      407.71      419.82      7.12 o 
  -1   0   6     1032.09     1119.61     11.68 o 
   0   0   6      859.15      886.69      5.63 o 
   1   0   6      325.55      328.46      3.15 o 
   2   0   6       25.98       23.59      0.89 o 
   3   0   6        0.00        0.85      0.85 o 
   4   0   6       10.77       10.54      1.42 o 
   5   0   6       66.80       69.25      2.85 o 
  -5   1   6        0.10        0.00      0.85 o 
  -4   1   6      855.89      791.62     11.11 o 
  -3   1   6      974.10      967.15     11.97 o 
  -2   1   6       37.57       31.92      1.71 o 
  -1   1   6        0.01        0.00      0.57 o 
   0   1   6      173.88      170.29      2.99 o 
   1   1   6       62.55       59.72      1.30 o 
   2   1   6        2.66        2.85      0.85 o 
   3   1   6       86.81       96.32      2.85 o 
   4   1   6       49.32       49.87      2.28 o 
   5   1   6        5.54        5.70      1.14 o 
  -5   2   6        0.88       -0.57      0.85 o 
  -4   2   6        5.57        9.97      1.42 o 
  -3   2   6      805.12      825.81     10.83 o 
  -2   2   6       33.47       27.93      1.71 o 
  -1   2   6       61.41       57.85      1.99 o 
   0   2   6        0.66       -0.43      0.43 o 
   1   2   6      291.16      275.85      2.41 o 
   2   2   6      102.90       99.94      2.42 o 
   3   2   6        3.13        4.29      0.60 o 
   4   2   6      476.39      489.97      5.11 o 
  -5   3   6      106.13      125.95      4.27 o 
  -4   3   6        9.19       11.40      1.42 o 
  -3   3   6       39.91       38.47      1.99 o 
  -2   3   6      402.54      397.52      6.27 o 
  -1   3   6       87.95       83.22      2.28 o 
   0   3   6      145.75      150.48      3.70 o 
   1   3   6     2106.97     2171.30     18.58 o 
   2   3   6       23.73       24.00      2.85 o 
   3   3   6        8.31        9.76      0.85 o 
   4   3   6        1.32        1.03      0.47 o 
   5   3   6       70.23       70.67      2.85 o 
   6   3   6        0.21       -0.85      0.85 o 
  -5   4   6        5.63        5.70      1.42 o 
  -4   4   6       48.07       42.17      2.56 o 
  -3   4   6       23.91       22.23      1.99 o 
  -2   4   6      429.05      445.07      5.27 o 
  -1   4   6     1140.35     1131.65     12.54 o 
   0   4   6      120.99      119.68      1.63 o 
   1   4   6      383.71      381.90      3.69 o 
   2   4   6     6945.52     6809.39     44.17 o 
   3   4   6       23.50       30.33      1.14 o 
   4   4   6       20.50       24.22      1.71 o 
   5   4   6        0.50       -0.57      0.85 o 
   6   4   6        0.00       -0.28      0.85 o 
  -4   5   6       70.69       62.12      2.85 o 
  -3   5   6      115.25      112.91      2.71 o 
  -2   5   6      196.26      208.36      3.41 o 
  -1   5   6        1.43        3.33      0.31 o 
   0   5   6        1.61        1.73      0.40 o 
   1   5   6        1.00        0.19      0.25 o 
   2   5   6      970.94      981.59      7.13 o 
   3   5   6       28.42       30.92      0.95 o 
   4   5   6        6.83        7.41      1.14 o 
   5   5   6       59.23       58.13      2.85 o 
   6   5   6      191.55      195.77      5.41 o 
  -4   6   6      104.76      109.19      3.00 o 
  -3   6   6       62.20       66.73      2.19 o 
  -2   6   6       60.67       62.47      1.98 o 
  -1   6   6        2.09        1.14      0.26 o 
   0   6   6      262.32      269.48      4.42 o 
   1   6   6       15.55       15.30      1.85 o 
   2   6   6       88.90       97.03      2.14 o 
   3   6   6        1.61        1.42      0.85 o 
   4   6   6       35.04       31.35      1.99 o 
   5   6   6       30.85       29.07      1.99 o 
   6   6   6       24.63       31.35      2.28 o 
  -4   7   6        1.34        2.15      0.89 o 
  -3   7   6        0.02        0.73      0.68 o 
  -2   7   6        9.42        9.77      1.09 o 
  -1   7   6        1.26        1.34      0.71 o 
   0   7   6      212.65      212.60      2.74 o 
   1   7   6        2.52        1.48      0.47 o 
   2   7   6        0.25        0.00      0.57 o 
   3   7   6      223.50      216.00      4.56 o 
   4   7   6       38.59       39.89      2.28 o 
   5   7   6       20.44       17.95      1.99 o 
  -3   8   6       20.23       20.94      2.42 o 
  -2   8   6        6.46        5.13      1.14 o 
  -1   8   6      116.81      114.84      3.42 o 
   0   8   6        3.08        3.41      0.68 o 
   1   8   6        0.80        1.48      0.47 o 
   2   8   6       26.67       25.08      1.71 o 
   3   8   6       12.35        9.97      1.42 o 
   4   8   6        3.32        4.27      1.14 o 
   5   8   6       72.95       69.53      3.13 o 
  -3   9   6       32.38       35.05      2.28 o 
  -2   9   6        0.04       -0.28      0.85 o 
  -1   9   6        8.40        7.41      1.14 o 
   0   9   6       85.70       84.08      2.56 o 
   1   9   6       60.75       63.38      1.78 o 
   2   9   6      160.08      153.02      3.70 o 
   3   9   6      216.97      213.72      4.84 o 
   4   9   6        4.48        5.70      1.14 o 
   5   9   6       20.33       20.80      2.28 o 
  -2  10   6       49.57       52.43      2.56 o 
  -1  10   6      905.69      928.97     11.97 o 
   0  10   6        7.71        8.94      1.14 o 
   1  10   6        0.11        0.00      0.47 o 
   2  10   6       15.59       14.82      1.42 o 
   3  10   6       20.59       18.81      1.71 o 
   4  10   6        0.55        0.00      0.85 o 
   5  10   6        1.85        1.99      1.14 o 
  -2  11   6        1.70        1.99      0.85 o 
  -1  11   6       30.30       27.07      1.99 o 
   0  11   6      788.88      813.59      7.42 o 
   1  11   6       75.12       81.21      2.19 o 
   2  11   6        3.38        2.85      0.85 o 
   3  11   6        3.96        4.56      1.14 o 
   4  11   6        1.45        1.14      0.85 o 
  -1  12   6       20.36       18.81      1.99 o 
   0  12   6        3.75        4.14      0.81 o 
   1  12   6        0.46        0.69      0.85 o 
   2  12   6       14.50       17.38      1.71 o 
   3  12   6       33.07       33.34      2.28 o 
   4  12   6      283.75      271.00      6.55 o 
   0  13   6       35.73       37.33      2.56 o 
   1  13   6       59.08       60.88      2.11 o 
   2  13   6        2.40        1.14      0.85 o 
  -1  -9   7       35.59       40.48      1.81 o 
  -2  -8   7        0.20       -0.14      0.60 o 
  -1  -8   7       96.50      112.13      5.13 o 
   0  -8   7        0.07        1.71      1.14 o 
   1  -8   7       15.78       19.66      2.28 o 
  -3  -7   7        2.66        3.57      0.81 o 
  -2  -7   7        1.42        0.14      1.00 o 
  -1  -7   7        0.04        0.43      0.81 o 
   0  -7   7      125.12      119.68      3.99 o 
   1  -7   7        0.06        1.14      1.14 o 
   2  -7   7       32.34       33.91      2.56 o 
  -3  -6   7       48.51       48.72      1.70 o 
  -2  -6   7      141.00      134.47      3.85 o 
  -1  -6   7       74.16       71.52      3.13 o 
   0  -6   7      198.52      188.93      4.84 o 
   1  -6   7        0.23       -0.57      0.85 o 
   2  -6   7        0.12       -0.28      0.85 o 
   3  -6   7       69.66       75.51      3.42 o 
  -4  -5   7       17.84       17.38      1.99 o 
  -3  -5   7      114.67      113.31      2.01 o 
  -2  -5   7       14.26       13.80      1.09 o 
  -1  -5   7       62.92       64.69      2.85 o 
   0  -5   7      338.62      332.83      6.27 o 
   1  -5   7      182.76      181.80      4.84 o 
   2  -5   7      161.27      156.44      4.56 o 
   3  -5   7       21.33       21.94      2.28 o 
  -4  -4   7       62.53       57.20      3.42 o 
  -3  -4   7      150.55      137.00      5.41 o 
  -2  -4   7       17.87       16.56      1.08 o 
  -1  -4   7       30.53       30.30      1.16 o 
   0  -4   7       11.38       15.96      1.71 o 
   1  -4   7      190.67      190.64      4.84 o 
   2  -4   7       20.90       24.22      2.28 o 
   3  -4   7      246.09      253.61      5.98 o 
   4  -4   7       37.00       35.62      2.56 o 
  -4  -3   7       64.65       59.56      2.85 o 
  -3  -3   7       26.92       27.36      1.99 o 
  -2  -3   7        3.11        3.22      0.53 o 
  -1  -3   7        2.98        3.71      0.68 o 
   0  -3   7      566.81      580.75      6.55 o 
   1  -3   7        6.02        5.70      1.14 o 
   2  -3   7       15.25       14.25      1.71 o 
   3  -3   7       14.39       16.24      1.71 o 
   4  -3   7       26.66       30.78      2.28 o 
  -5  -2   7       62.59       76.94      3.70 o 
  -4  -2   7       22.39       20.23      1.99 o 
  -3  -2   7       14.35       11.68      1.42 o 
  -2  -2   7       10.50        9.43      0.85 o 
  -1  -2   7       10.61       13.45      1.14 o 
   0  -2   7      243.32      258.53      3.70 o 
   1  -2   7        5.05        5.98      1.14 o 
   2  -2   7      243.58      245.64      5.13 o 
   3  -2   7       16.61       17.10      1.71 o 
   4  -2   7       84.43       85.20      3.42 o 
   5  -2   7       73.97       80.07      3.42 o 
  -5  -1   7        5.84        4.27      1.42 o 
  -3  -1   7        6.62        8.55      1.14 o 
  -2  -1   7       23.61       23.31      0.89 o 
  -1  -1   7       53.82       60.22      2.28 o 
   0  -1   7       54.73       62.65      1.16 o 
   1  -1   7      477.96      483.47      5.27 o 
   2  -1   7       16.48       15.10      1.42 o 
   3  -1   7        2.05        3.70      1.14 o 
   4  -1   7       28.20       27.93      1.99 o 
   5  -1   7      102.74      109.42      3.99 o 
  -5   0   7        2.30        3.99      1.14 o 
  -4   0   7        0.00        1.42      0.85 o 
  -3   0   7      310.02      321.15      6.27 o 
  -2   0   7       18.70       21.94      1.42 o 
  -1   0   7       29.64       32.77      1.42 o 
   0   0   7        1.47        0.89      0.36 o 
   1   0   7      509.18      482.16      4.56 o 
   2   0   7        3.06        2.88      0.47 o 
   3   0   7       25.79       25.93      1.71 o 
   4   0   7        0.53        1.14      0.85 o 
   5   0   7       10.39       10.83      1.42 o 
  -5   1   7        1.59        3.70      1.14 o 
  -4   1   7        0.87        0.85      0.85 o 
  -3   1   7       12.85       12.25      1.42 o 
  -2   1   7        0.10       -0.28      0.57 o 
  -1   1   7       88.38      103.16      2.85 o 
   0   1   7        9.79        9.58      0.59 o 
   1   1   7        0.38        0.23      0.47 o 
   2   1   7      123.70      124.36      1.98 o 
   3   1   7        1.44        1.71      0.85 o 
   4   1   7        0.31       -0.57      0.57 o 
   5   1   7       89.29       93.47      3.42 o 
  -5   2   7        4.60        3.13      1.14 o 
  -4   2   7       27.53       31.92      2.28 o 
  -3   2   7      396.10      359.62      6.84 o 
  -2   2   7        0.30       -0.28      0.57 o 
  -1   2   7       28.51       25.12      2.85 o 
   0   2   7      179.08      210.03      2.80 o 
   1   2   7       42.14       44.15      1.30 o 
   2   2   7       44.65       43.76      1.30 o 
   3   2   7       42.71       45.59      1.99 o 
   4   2   7        0.06        0.85      0.85 o 
  -4   3   7        7.68        9.12      1.42 o 
  -3   3   7      559.73      547.12      8.55 o 
  -2   3   7       82.67       81.78      2.85 o 
  -1   3   7       41.42       42.76      1.50 o 
   0   3   7        0.92        1.14      0.40 o 
   1   3   7       82.03       84.41      1.34 o 
   2   3   7      160.67      174.29      2.51 o 
   3   3   7        1.13        1.37      0.47 o 
   4   3   7       62.23       65.49      1.70 o 
   5   3   7       19.98       16.81      1.99 o 
  -4   4   7        1.35        1.14      0.85 o 
  -3   4   7      187.07      184.37      4.56 o 
  -2   4   7      263.94      268.20      4.01 o 
  -1   4   7      135.46      133.29      2.60 o 
   0   4   7       89.50       98.12      1.63 o 
   1   4   7       19.49       24.03      0.95 o 
   2   4   7      861.52      888.24      6.95 o 
   3   4   7        0.19       -0.14      0.40 o 
   4   4   7        8.47        7.98      1.42 o 
   5   4   7        0.26        0.85      0.85 o 
  -4   5   7       40.69       45.31      2.56 o 
  -3   5   7       10.13        8.04      1.09 o 
  -2   5   7        0.47        0.00      1.14 o 
  -1   5   7      159.41      168.05      3.00 o 
   0   5   7      154.24      155.19      2.11 o 
   1   5   7       37.89       39.61      1.16 o 
   2   5   7      977.70     1020.69      7.65 o 
   3   5   7       12.81       15.05      0.89 o 
   4   5   7       32.92       31.92      1.99 o 
   5   5   7      154.35      151.03      4.56 o 
  -4   6   7        6.42       15.90      1.50 o 
  -3   6   7       47.14       39.39      1.78 o 
  -2   6   7      140.18      137.29      3.00 o 
  -1   6   7       25.20       22.51      1.71 o 
   0   6   7      164.47      166.43      2.32 o 
   1   6   7       65.64       64.90      1.57 o 
   2   6   7        2.95        3.00      0.60 o 
   3   6   7      334.59      339.39      5.98 o 
   4   6   7       49.95       45.88      2.28 o 
   5   6   7       31.93       34.77      2.28 o 
  -4   7   7       29.62       31.06      2.42 o 
  -3   7   7      125.78      123.27      3.08 o 
  -2   7   7       68.81       69.82      2.19 o 
  -1   7   7       65.53       62.98      2.56 o 
   0   7   7      171.88      176.12      2.53 o 
   1   7   7      263.39      269.44      3.35 o 
   2   7   7       25.77       25.13      1.14 o 
   3   7   7        1.00        1.42      0.85 o 
   4   7   7       36.04       35.62      2.28 o 
   5   7   7        6.03        6.55      1.42 o 
  -3   8   7        0.04        0.00      0.68 o 
  -2   8   7      221.89      237.94      5.41 o 
  -1   8   7       77.37       76.37      2.85 o 
   0   8   7       31.38       34.61      1.21 o 
   1   8   7       85.99       89.22      1.98 o 
   2   8   7        0.16       -0.28      0.57 o 
   3   8   7        7.88        5.70      1.14 o 
   4   8   7        0.00        0.00      0.85 o 
   5   8   7       64.67       55.57      2.85 o 
  -3   9   7       37.16       41.89      2.56 o 
  -2   9   7       87.03       86.06      3.42 o 
  -1   9   7      376.69      403.50      7.12 o 
   0   9   7       70.51       66.85      1.78 o 
   1   9   7       69.18       79.39      1.98 o 
   2   9   7      378.80      368.74      6.27 o 
   3   9   7       61.12       62.98      2.56 o 
   4   9   7       12.00       12.54      1.71 o 
   5   9   7        7.93        8.26      1.42 o 
  -2  10   7       11.95       13.68      1.71 o 
  -1  10   7       14.86       14.53      1.71 o 
   0  10   7       18.66       19.49      1.16 o 
   1  10   7        0.46        0.47      0.51 o 
   2  10   7       41.56       44.74      2.28 o 
   3  10   7      132.30      125.38      3.99 o 
   4  10   7        1.48        0.28      0.85 o 
  -2  11   7       34.80       38.18      2.56 o 
  -1  11   7        0.25       -0.28      0.85 o 
   0  11   7       52.27       60.13      2.85 o 
   1  11   7       27.81       29.46      2.99 o 
   2  11   7       77.74       72.38      2.85 o 
   3  11   7        9.82       11.40      1.71 o 
   4  11   7        1.00        0.57      0.85 o 
  -1  12   7       54.31       62.41      3.13 o 
   0  12   7        2.24        2.28      1.14 o 
   1  12   7       40.13       41.70      1.70 o 
   2  12   7       24.38       24.68      1.57 o 
   3  12   7        0.90        1.42      1.14 o 
   1  13   7        1.20        0.61      0.68 o 
   2  13   7       21.35       20.10      1.50 o 
  -1  -8   8       87.49      110.82      7.12 o 
   0  -8   8        2.68        2.85      1.14 o 
  -2  -7   8        7.38       10.26      1.21 o 
  -1  -7   8       13.29       15.54      3.56 o 
   0  -7   8       51.66       47.02      2.85 o 
   1  -7   8        0.57        1.71      1.14 o 
  -3  -6   8        1.16       -0.85      1.14 o 
  -2  -6   8        2.73        5.31      0.89 o 
  -1  -6   8        0.04        1.42      1.14 o 
   0  -6   8       48.58       47.59      2.85 o 
   1  -6   8       44.14       42.74      2.56 o 
   2  -6   8        1.13        1.42      1.14 o 
  -3  -5   8        2.76        1.55      0.68 o 
  -2  -5   8        3.54        5.87      0.70 o 
  -1  -5   8       61.58       52.72      2.85 o 
   0  -5   8       27.26       23.65      2.28 o 
   1  -5   8       23.45       21.09      2.28 o 
   2  -5   8       13.09       10.83      1.71 o 
   3  -5   8        4.03        7.98      1.71 o 
  -4  -4   8        9.09        8.43      1.09 o 
  -3  -4   8       13.96       10.39      1.09 o 
  -2  -4   8       36.49       38.47      1.55 o 
  -1  -4   8     1467.35     1436.40     10.91 o 
   0  -4   8      233.54      242.50      5.41 o 
   1  -4   8       19.61       21.37      1.99 o 
   2  -4   8      110.28      112.27      3.99 o 
   3  -4   8      129.52      127.09      4.27 o 
  -4  -3   8        6.94       16.81      1.99 o 
  -3  -3   8        1.04        1.89      0.73 o 
  -2  -3   8       44.52       46.36      1.52 o 
  -1  -3   8      249.64      239.46      3.35 o 
   1  -3   8      398.43      382.13      6.84 o 
   2  -3   8       94.41       90.05      3.42 o 
   3  -3   8       70.00       79.79      3.42 o 
   4  -3   8       19.78       20.80      2.28 o 
  -4  -2   8       30.49       37.04      2.56 o 
  -3  -2   8      365.78      335.11      6.55 o 
  -2  -2   8      327.83      294.85      3.01 o 
  -1  -2   8      109.47      102.39      2.19 o 
   0  -2   8      134.66      130.63      2.46 o 
   1  -2   8       69.46       72.09      2.85 o 
   2  -2   8      116.49      125.38      3.70 o 
   3  -2   8       49.17       46.73      2.56 o 
   4  -2   8      702.45      703.28     10.83 o 
  -4  -1   8        5.30        4.56      1.14 o 
  -3  -1   8       60.35       54.43      2.56 o 
  -2  -1   8        4.97        6.84      1.14 o 
  -1  -1   8        0.52        1.61      0.51 o 
   0  -1   8      191.73      197.43      2.70 o 
   1  -1   8      176.29      196.27      2.58 o 
   2  -1   8        0.17       -0.28      0.85 o 
   3  -1   8       22.69       22.23      1.99 o 
   4  -1   8        0.21        0.85      0.85 o 
   5  -1   8      488.25      503.52      9.12 o 
  -4   0   8        0.09       -0.28      0.85 o 
  -3   0   8       24.55       24.79      1.99 o 
  -2   0   8        0.08        0.00      0.57 o 
  -1   0   8       94.18       97.17      2.85 o 
   0   0   8        8.37       12.94      1.04 o 
   1   0   8        0.19        0.64      0.27 o 
   2   0   8      561.52      536.01      7.98 o 
   3   0   8       27.53       27.36      1.99 o 
   4   0   8       54.55       52.72      2.56 o 
   5   0   8       59.06       58.13      2.85 o 
  -4   1   8       30.33       28.50      2.28 o 
  -3   1   8      184.68      187.79      4.84 o 
  -2   1   8       37.81       45.31      2.28 o 
  -1   1   8        7.70        4.56      0.85 o 
   0   1   8        8.31        6.37      0.78 o 
   1   1   8      236.84      236.37      3.08 o 
   2   1   8        8.76        8.26      0.68 o 
   3   1   8      276.95      260.17      5.13 o 
   4   1   8       18.85       18.52      1.71 o 
   5   1   8       44.48       41.03      2.28 o 
  -4   2   8       34.36       33.91      2.28 o 
  -3   2   8      118.96      120.25      3.99 o 
  -2   2   8       77.43       81.21      2.85 o 
  -1   2   8       14.28       14.61      2.28 o 
   0   2   8      419.44      418.83      4.50 o 
   1   2   8       13.93       13.00      0.89 o 
   2   2   8       16.32       15.57      0.89 o 
   3   2   8      137.53      137.35      3.42 o 
   4   2   8       29.84       29.64      1.99 o 
  -4   3   8      104.75      109.42      3.99 o 
  -3   3   8      331.05      335.68      6.55 o 
  -2   3   8      169.27      175.25      4.27 o 
  -1   3   8        7.76        7.58      0.89 o 
   0   3   8      284.21      286.62      3.69 o 
   1   3   8       82.78       76.54      1.81 o 
   2   3   8        2.31        2.14      0.44 o 
   3   3   8        1.17        1.98      1.28 o 
   4   3   8      144.33      146.12      8.98 o 
  -4   4   8       12.00       12.25      1.71 o 
  -3   4   8        0.44        0.00      0.85 o 
  -2   4   8        8.99       11.35      1.09 o 
  -1   4   8        1.72        2.59      0.71 o 
   0   4   8       16.09       18.24      1.71 o 
   1   4   8      157.78      162.18      2.01 o 
   2   4   8       28.00       31.78      1.31 o 
   3   4   8        4.04        4.37      0.68 o 
   4   4   8      104.70      104.30      3.42 o 
   5   4   8       26.73       23.37      2.28 o 
  -4   5   8        6.78       11.45      1.30 o 
  -3   5   8       12.49       12.32      1.30 o 
  -2   5   8       34.76       33.97      1.70 o 
  -1   5   8       72.74       72.73      3.99 o 
   0   5   8        3.41        5.65      1.42 o 
   1   5   8      128.96      120.13      2.19 o 
   2   5   8       18.42       16.36      0.87 o 
   3   5   8        7.24        7.27      0.81 o 
   4   5   8        3.37        2.28      1.14 o 
   5   5   8        1.15       -0.85      0.85 o 
  -4   6   8       37.08       43.75      4.70 o 
  -3   6   8       33.36       31.26      1.70 o 
  -2   6   8       60.83       55.34      1.98 o 
  -1   6   8       96.98      106.24      3.56 o 
   0   6   8       14.16       15.39      0.76 o 
   1   6   8        0.26        0.85      0.47 o 
   2   6   8      547.15      552.51      4.35 o 
   3   6   8      449.43      436.27      7.12 o 
   4   6   8       88.44       86.63      3.13 o 
   5   6   8       60.80       55.57      2.85 o 
  -3   7   8       21.41       20.15      1.99 o 
  -2   7   8       66.95       64.10      2.19 o 
  -1   7   8        3.05        3.13      1.14 o 
   0   7   8      352.28      373.45      3.90 o 
   1   7   8       36.32       36.87      2.42 o 
   2   7   8       11.39       12.28      0.89 o 
   3   7   8       32.94       31.35      1.99 o 
   4   7   8       16.49       13.96      1.71 o 
   5   7   8        9.49        8.26      1.42 o 
  -3   8   8       17.50       15.03      1.50 o 
  -2   8   8       27.69       27.36      1.99 o 
  -1   8   8        6.63        8.55      1.42 o 
   0   8   8        9.81       10.54      1.42 o 
   1   8   8      232.80      234.12      3.85 o 
   2   8   8       33.64       35.05      1.99 o 
   3   8   8        2.71        4.84      1.14 o 
   4   8   8        1.81        0.00      0.85 o 
   5   8   8       10.95        7.69      1.42 o 
  -2   9   8      163.67      154.73      4.56 o 
  -1   9   8       14.93       16.24      1.99 o 
   0   9   8       25.72       24.51      2.28 o 
   1   9   8        7.60        8.47      1.42 o 
   2   9   8      101.41       99.88      2.39 o 
   3   9   8        7.72        7.98      1.42 o 
   4   9   8       82.59       84.92      3.42 o 
   5   9   8      156.39      151.88      4.84 o 
  -2  10   8       15.73       17.38      1.99 o 
  -1  10   8       95.28       97.17      3.70 o 
   0  10   8       64.27       58.42      2.85 o 
   1  10   8        0.55       -0.06      0.47 o 
   2  10   8      171.94      166.53      3.21 o 
   3  10   8       11.56       13.68      1.71 o 
   4  10   8       12.14       11.97      1.71 o 
  -1  11   8       66.85       66.40      3.13 o 
   0  11   8        1.33        3.42      1.14 o 
   1  11   8       11.05       10.66      1.09 o 
   2  11   8        8.91        6.56      0.89 o 
   3  11   8       47.95       42.46      2.56 o 
   4  11   8        1.72        1.99      1.14 o 
   0  12   8       54.45       54.14      2.85 o 
   1  12   8       64.07       67.96      3.13 o 
   2  12   8       59.24       57.46      2.85 o 
   3  12   8        0.01        1.14      1.14 o 
  -1  -7   9       69.22       75.82      2.42 o 
   0  -7   9        7.62       11.11      1.71 o 
  -2  -6   9       56.28       57.37      2.11 o 
  -1  -6   9       51.09       58.13      2.11 o 
   0  -6   9        5.09        5.41      1.42 o 
   1  -6   9        3.24        5.70      1.42 o 
  -3  -5   9        0.00        1.38      0.68 o 
  -2  -5   9        0.40        0.98      0.68 o 
  -1  -5   9       65.94       61.27      3.13 o 
   0  -5   9      117.41      119.68      4.27 o 
   1  -5   9       14.28       15.96      1.99 o 
   2  -5   9      163.55      165.56      5.13 o 
  -3  -4   9       57.72       55.90      2.11 o 
  -2  -4   9       32.76       26.49      1.37 o 
  -1  -4   9        1.28        0.85      1.14 o 
   0  -4   9      381.12      381.28      7.41 o 
   1  -4   9      118.17      116.26      3.99 o 
   2  -4   9       52.80       50.15      2.85 o 
   3  -4   9       36.06       36.47      2.56 o 
  -3  -3   9        8.09        7.01      1.09 o 
  -2  -3   9       81.74       72.77      3.42 o 
  -1  -3   9      276.17      283.79      5.13 o 
   0  -3   9        1.19        2.28      1.14 o 
   1  -3   9        0.77        0.28      0.85 o 
   2  -3   9      132.90      132.51      4.27 o 
   3  -3   9       11.95       18.52      1.99 o 
  -4  -2   9        0.15       -0.57      0.85 o 
  -3  -2   9       23.50       17.95      1.99 o 
  -2  -2   9       13.91       14.63      1.16 o 
  -1  -2   9      117.41      124.75      2.46 o 
   0  -2   9       25.82       26.79      1.99 o 
   1  -2   9       19.26       21.66      1.99 o 
   2  -2   9        4.65        4.84      1.14 o 
   3  -2   9       40.67       43.31      2.56 o 
   4  -2   9       21.78       23.94      2.28 o 
  -4  -1   9        0.45        0.00      0.85 o 
  -3  -1   9       20.31       14.25      1.71 o 
  -2  -1   9      404.25      394.67      6.84 o 
  -1  -1   9       26.07       26.89      1.37 o 
   0  -1   9       11.74       12.66      0.97 o 
   1  -1   9       28.72       28.50      1.99 o 
   2  -1   9        1.76        3.42      1.14 o 
   3  -1   9       56.69       58.13      2.85 o 
   4  -1   9       67.91       67.25      3.13 o 
  -4   0   9      160.77      171.26      5.13 o 
  -3   0   9      106.10       96.03      3.42 o 
  -2   0   9      295.77      272.42      5.70 o 
  -1   0   9       49.81       53.00      1.78 o 
   0   0   9        0.22        0.22      0.44 o 
   1   0   9        1.33        1.33      0.51 o 
   2   0   9       77.45       77.79      2.85 o 
   3   0   9        1.84        2.28      0.85 o 
   4   0   9        0.17        0.57      0.85 o 
  -4   1   9        0.94        3.70      1.14 o 
  -3   1   9       12.11        9.12      1.42 o 
  -2   1   9      100.37       95.46      3.13 o 
  -1   1   9      445.63      486.00      5.52 o 
   0   1   9        3.71        2.81      1.15 o 
   1   1   9        9.86       10.63      1.14 o 
   2   1   9        6.86        7.65      0.85 o 
   3   1   9      175.07      171.83      4.27 o 
   4   1   9        6.97        7.69      1.42 o 
   5   1   9        8.36        9.97      1.42 o 
  -4   2   9        1.31        1.42      0.85 o 
  -3   2   9       72.96       81.78      3.42 o 
  -2   2   9      145.82      143.90      3.99 o 
  -1   2   9      272.87      267.92      3.89 o 
   0   2   9      642.52      678.82      5.34 o 
   1   2   9      288.11      302.96      3.69 o 
   2   2   9       37.63       41.13      1.99 o 
   3   2   9       75.41       75.80      2.85 o 
   4   2   9        0.01        0.57      0.85 o 
  -4   3   9        5.71        5.98      1.42 o 
  -3   3   9      705.83      685.61     10.54 o 
  -2   3   9      655.78      652.04     11.68 o 
  -1   3   9        0.03        0.57      0.60 o 
   0   3   9        6.31        8.71      0.89 o 
   1   3   9        1.25        1.51      0.68 o 
   2   3   9        0.12        0.43      0.71 o 
   3   3   9        0.58       -0.14      0.60 o 
   4   3   9       48.87       51.29      2.28 o 
  -4   4   9        1.16        0.85      0.85 o 
  -3   4   9        1.70        2.42      0.81 o 
  -2   4   9      274.12      290.41      4.50 o 
  -1   4   9        2.34        3.90      0.73 o 
   0   4   9       29.22       30.78      1.99 o 
   1   4   9        2.17        3.50      0.71 o 
   2   4   9       81.83       83.37      1.58 o 
   3   4   9       49.16       48.39      1.50 o 
   4   4   9        8.35        8.83      1.42 o 
   5   4   9      249.00      224.83      5.70 o 
  -3   5   9        3.39        5.63      1.99 o 
  -2   5   9       32.74       34.67      1.78 o 
  -1   5   9       70.89       73.33      2.19 o 
   0   5   9        1.44        0.57      0.85 o 
   1   5   9       94.87      101.28      1.98 o 
   2   5   9      893.91      875.10      6.03 o 
   3   5   9       17.97       17.38      1.57 o 
   4   5   9        7.05        6.55      1.42 o 
   5   5   9        0.14        0.57      1.14 o 
  -3   6   9       31.43       30.10      1.78 o 
  -2   6   9        0.09        0.41      0.68 o 
  -1   6   9      273.55      269.77      6.98 o 
   0   6   9      356.85      344.80      6.27 o 
   1   6   9       28.28       30.69      1.16 o 
   2   6   9       23.73       22.88      1.03 o 
   3   6   9     1341.38     1278.62     14.53 o 
   4   6   9        1.14        1.14      0.85 o 
   5   6   9        1.44        2.56      1.14 o 
  -3   7   9       52.82       53.36      2.26 o 
  -2   7   9       58.61       61.05      2.28 o 
  -1   7   9       31.76       35.62      2.28 o 
   0   7   9       14.96       15.67      1.71 o 
   1   7   9        1.14        1.03      0.47 o 
   2   7   9        0.53        0.37      0.41 o 
   3   7   9      328.16      337.39      6.27 o 
   4   7   9        5.05        4.56      1.14 o 
   5   7   9       14.60       13.68      1.99 o 
  -3   8   9       91.98       96.84      3.00 o 
  -2   8   9       81.86       84.63      3.42 o 
  -1   8   9       70.45       75.51      3.13 o 
   0   8   9        0.24        1.14      0.85 o 
   1   8   9       21.26       22.39      1.21 o 
   2   8   9        0.16        1.34      0.68 o 
   3   8   9       48.18       47.87      2.56 o 
   4   8   9        0.06       -0.85      0.85 o 
   5   8   9        0.27       -0.57      0.85 o 
  -2   9   9        0.13        0.28      0.85 o 
  -1   9   9        3.16        3.70      1.14 o 
   0   9   9        0.76        0.85      0.85 o 
   1   9   9       59.66       61.20      1.84 o 
   2   9   9        0.12       -0.34      0.47 o 
   3   9   9        0.23       -0.28      0.85 o 
   4   9   9       34.43       35.05      2.28 o 
  -2  10   9       15.44       16.81      1.99 o 
  -1  10   9       20.30       20.23      2.28 o 
   0  10   9       47.45       49.58      2.85 o 
   1  10   9        2.97        2.28      1.14 o 
   2  10   9        0.00       -0.51      0.51 o 
   3  10   9        1.44        1.14      0.85 o 
   4  10   9       19.12       19.95      2.28 o 
  -1  11   9       40.35       37.90      2.56 o 
   0  11   9       45.55       50.15      2.85 o 
   1  11   9       43.65       48.73      2.85 o 
   2  11   9       36.69       35.10      1.57 o 
   3  11   9       95.64       88.91      3.42 o 
   0  12   9      616.15      661.11     10.83 o 
   1  12   9        9.47        9.12      1.71 o 
   2  12   9        4.55        2.03      0.89 o 
  -2  -5  10        1.38        1.99      1.42 o 
  -1  -5  10        2.99        8.26      1.71 o 
   0  -5  10        6.33        9.40      1.71 o 
   1  -5  10       41.18       37.33      2.56 o 
  -2  -4  10       50.83       57.28      3.13 o 
  -1  -4  10       83.21       75.23      3.42 o 
   0  -4  10       58.61       60.13      3.13 o 
   1  -4  10       71.30       70.67      3.42 o 
   2  -4  10        5.73        6.55      1.42 o 
  -3  -3  10       17.65       13.78      1.37 o 
  -2  -3  10      185.61      190.91      3.61 o 
  -1  -3  10       10.47        9.40      1.71 o 
   0  -3  10       14.67       14.82      1.99 o 
   1  -3  10      139.53      144.19      4.56 o 
   2  -3  10       57.75       60.70      3.13 o 
   3  -3  10      105.50      109.42      4.27 o 
  -3  -2  10       63.22       60.02      2.71 o 
  -2  -2  10       60.05       57.05      1.98 o 
  -1  -2  10        8.62        7.50      0.95 o 
   0  -2  10       10.61       11.68      1.71 o 
   1  -2  10        2.74        2.85      1.14 o 
   2  -2  10      134.13      139.92      4.56 o 
   3  -2  10       22.41       23.08      2.28 o 
  -3  -1  10       11.85        8.83      1.42 o 
  -2  -1  10       81.93       75.91      2.26 o 
  -1  -1  10        0.15        0.85      0.85 o 
   0  -1  10        0.05       -0.14      0.60 o 
   1  -1  10      155.38      150.46      4.56 o 
   2  -1  10        2.89        3.99      1.14 o 
   3  -1  10        9.21       10.54      1.71 o 
   4  -1  10       13.01       13.11      1.71 o 
  -3   0  10       24.23       23.94      2.28 o 
  -2   0  10       67.87       69.53      2.85 o 
  -1   0  10       16.83       17.91      1.09 o 
   0   0  10        0.00        0.42      0.44 o 
   1   0  10      169.77      182.66      4.84 o 
   2   0  10        4.51        4.56      1.14 o 
   3   0  10      115.45      108.00      3.70 o 
   4   0  10        3.85        5.70      1.42 o 
  -3   1  10       37.10       37.61      2.28 o 
  -2   1  10       28.51       30.78      1.99 o 
  -1   1  10       12.79       11.46      1.09 o 
   0   1  10       28.74       32.79      1.21 o 
   1   1  10       37.87       42.94      1.71 o 
   2   1  10      199.54      187.22      4.56 o 
   3   1  10        0.80        1.99      1.14 o 
   4   1  10        0.00       -0.57      0.85 o 
  -3   2  10        0.27       -0.57      0.57 o 
  -2   2  10      102.81       64.40      3.13 o 
  -1   2  10       68.59       60.78      1.98 o 
   0   2  10        7.35        5.64      0.75 o 
   1   2  10       13.76       16.54      1.09 o 
   2   2  10      188.00      181.94      2.88 o 
   3   2  10        5.61        4.84      1.14 o 
   4   2  10       15.07       19.09      1.99 o 
  -3   3  10        9.39       10.83      1.71 o 
  -2   3  10       17.49       17.58      1.37 o 
  -1   3  10        4.21        3.73      0.81 o 
   0   3  10       61.94       67.82      2.56 o 
   1   3  10        7.58        7.41      0.89 o 
   2   3  10       13.05       13.02      2.14 o 
   3   3  10       84.04       80.36      2.85 o 
   4   3  10        0.62        1.99      0.85 o 
  -3   4  10       35.12       33.13      1.78 o 
  -2   4  10      184.71      172.52     10.40 o 
  -1   4  10        2.50        3.42      0.89 o 
   0   4  10        6.81        6.84      1.14 o 
   1   4  10      157.98      162.60      2.92 o 
   2   4  10       18.94       19.38      1.21 o 
   3   4  10       23.52       20.95      1.21 o 
  -3   5  10        2.40        1.75      0.73 o 
  -2   5  10      463.38      471.73      8.12 o 
  -1   5  10       37.43       37.69      1.78 o 
   0   5  10       14.55       15.67      1.71 o 
   1   5  10       21.56       21.96      1.30 o 
   2   5  10       25.85       26.66      1.09 o 
   3   5  10       20.22       18.79      1.03 o 
   4   5  10        1.54        1.71      1.14 o 
   5   5  10       28.60       22.23      2.28 o 
  -3   6  10        4.27        4.06      1.71 o 
  -2   6  10      151.01      156.14      6.84 o 
  -1   6  10      278.57      273.34      5.13 o 
   0   6  10      142.67      142.76      3.99 o 
   1   6  10       16.72       19.76      1.16 o 
   2   6  10        8.63        9.84      0.98 o 
   3   6  10      338.30      327.48      4.53 o 
   4   6  10        3.70        3.99      1.14 o 
   5   6  10        3.22        0.85      1.14 o 
  -3   7  10       33.94       33.98      2.05 o 
  -2   7  10       38.09       36.31      2.99 o 
  -1   7  10        1.79        3.42      1.14 o 
   0   7  10       26.23       26.50      1.99 o 
   1   7  10       50.74       50.81      1.57 o 
   2   7  10       48.88       45.80      1.56 o 
   3   7  10      619.55      607.55      9.55 o 
   4   7  10        7.34        3.42      1.14 o 
  -2   8  10       10.51        9.12      1.42 o 
  -1   8  10       15.58       14.53      1.71 o 
   0   8  10        1.03       -0.28      0.85 o 
   1   8  10       54.38       52.43      2.85 o 
   2   8  10       36.70       33.49      1.57 o 
   3   8  10       11.65        8.95      1.09 o 
   4   8  10      141.84      117.69      3.99 o 
  -2   9  10       74.97       73.80      3.42 o 
  -1   9  10       20.00       19.95      1.99 o 
   0   9  10       26.08       31.06      2.28 o 
   1   9  10      102.08      101.16      3.70 o 
   2   9  10       66.48       68.41      2.05 o 
   3   9  10        9.72        9.52      1.57 o 
   4   9  10        7.71        2.85      1.14 o 
  -1  10  10       79.19       86.34      3.70 o 
   0  10  10       17.71       13.96      1.71 o 
   1  10  10       42.61       38.75      2.56 o 
   2  10  10        4.69        4.96      1.14 o 
   3  10  10        1.09        0.46      0.73 o 
   0  11  10      143.30      141.63      4.84 o 
   1  11  10       16.56       18.81      2.28 o 
   2  11  10       35.02       35.62      1.78 o 
   3  11  10       93.98       75.39      2.39 o 
  -1  -4  11       14.89       20.23      2.56 o 
   0  -4  11        0.44        0.57      1.14 o 
   1  -4  11       77.78       74.94      3.70 o 
  -2  -3  11        0.64       -0.85      1.42 o 
  -1  -3  11       33.88       30.49      2.85 o 
   0  -3  11        3.50        3.42      1.42 o 
   1  -3  11       26.21       25.93      2.56 o 
   2  -3  11        6.25        4.84      1.42 o 
  -2  -2  11        5.91        5.03      0.95 o 
  -1  -2  11       17.61       21.66      2.56 o 
   0  -2  11     1010.33     1015.88     14.25 o 
   1  -2  11      299.53      310.04      7.12 o 
   2  -2  11        0.38        1.42      1.14 o 
   3  -2  11       24.68       29.07      2.56 o 
  -3  -1  11        0.40        0.07      2.56 o 
  -2  -1  11       20.39       21.08      1.71 o 
  -1  -1  11       13.30       13.07      0.96 o 
   0  -1  11       92.09       82.07      3.70 o 
   1  -1  11      469.72      488.71      8.83 o 
   2  -1  11      141.05      141.91      4.56 o 
   3  -1  11       25.46       25.93      2.56 o 
  -3   0  11       62.25       68.68      3.13 o 
  -2   0  11      220.55      203.28      3.81 o 
  -1   0  11      196.06      193.44      2.88 o 
   0   0  11       52.34       54.07      2.11 o 
   1   0  11        1.76        3.13      1.42 o 
   2   0  11        1.60        0.57      1.14 o 
   3   0  11       63.44       64.69      3.13 o 
  -3   1  11        0.85        1.42      0.85 o 
  -2   1  11       51.62       50.89      1.98 o 
  -1   1  11       15.09       13.93      1.09 o 
   0   1  11        0.01       -0.58      0.58 o 
   1   1  11       85.13       90.90      3.70 o 
   2   1  11      107.05      104.30      3.70 o 
   3   1  11        0.74        3.13      1.14 o 
   4   1  11        9.88        9.40      1.71 o 
  -3   2  11        1.09        0.85      0.85 o 
  -2   2  11       32.24       34.79      1.78 o 
  -1   2  11        0.15       -0.38      0.51 o 
   0   2  11       31.91       33.59      1.50 o 
   1   2  11        6.79        8.17      1.00 o 
   2   2  11        4.35        6.55      1.42 o 
   3   2  11      250.67      240.51      5.41 o 
   4   2  11       16.02       14.82      1.71 o 
  -3   3  11       19.56       18.25      1.71 o 
  -2   3  11       43.92       43.39      1.98 o 
  -1   3  11        3.25        4.84      0.89 o 
   0   3  11       12.99       11.70      1.16 o 
   1   3  11        0.26        0.85      0.51 o 
   2   3  11       63.42       64.18      1.91 o 
   3   3  11        4.14        5.13      1.14 o 
   4   3  11       39.11       31.92      2.28 o 
  -3   4  11       26.21       29.35      1.99 o 
  -2   4  11       72.41       70.11      2.85 o 
  -1   4  11       18.67       17.10      1.71 o 
   0   4  11        0.42        1.71      0.85 o 
   1   4  11       52.82       49.33      1.70 o 
   2   4  11       49.54       52.55      2.28 o 
   3   4  11       10.19       10.26      1.42 o 
  -3   5  11       50.76       55.95      2.39 o 
  -2   5  11      431.81      439.54     10.69 o 
  -1   5  11      154.76      162.33      3.49 o 
   0   5  11        3.64        4.56      1.14 o 
   1   5  11       76.01       76.58      3.99 o 
   2   5  11        6.78        8.32      1.28 o 
   3   5  11        0.79        0.43      0.60 o 
  -2   6  11        0.75        1.00      0.73 o 
  -1   6  11       35.27       34.20      2.28 o 
   0   6  11        0.02       -0.57      0.85 o 
   1   6  11        3.38        3.13      1.28 o 
   2   6  11       80.23       78.15      1.69 o 
   3   6  11        3.63        1.75      0.71 o 
   4   6  11        9.68        6.37      1.85 o 
  -2   7  11        3.62        2.41      1.14 o 
  -1   7  11        4.50        6.84      1.42 o 
   0   7  11       38.77       35.34      2.28 o 
   1   7  11        1.60        1.14      1.14 o 
   2   7  11       19.66       19.76      1.52 o 
   3   7  11      100.78       95.97      2.51 o 
   4   7  11       12.30       10.47      1.30 o 
  -2   8  11       41.86       43.60      2.85 o 
  -1   8  11       22.33       15.96      1.99 o 
   0   8  11      162.56      167.56      4.84 o 
   1   8  11       20.24       15.67      1.99 o 
   2   8  11        2.19        1.51      0.68 o 
   3   8  11      216.50      205.47      3.72 o 
   4   8  11      237.04      213.44      5.70 o 
  -1   9  11       84.14       88.62      3.70 o 
   0   9  11        5.43        4.56      1.42 o 
   1   9  11      177.79      178.38      5.13 o 
   2   9  11        6.17        7.97      1.14 o 
   3   9  11        1.17        0.93      0.73 o 
   0  10  11        0.31        0.85      1.14 o 
   1  10  11        1.91        1.14      1.14 o 
   2  10  11       87.89       79.50      3.70 o 
   3  10  11        1.88        1.58      1.42 o 
   1  11  11       17.38       15.67      1.99 o 
   2  11  11       16.57       17.38      2.28 o 
   0  -3  12       39.44       38.75      2.85 o 
  -1  -2  12       12.79       11.40      1.99 o 
   0  -2  12        6.23        7.98      1.71 o 
   1  -2  12      136.07      140.20      4.84 o 
  -2  -1  12        2.12        0.96      0.73 o 
  -1  -1  12       24.02       21.09      2.56 o 
   0  -1  12      250.32      259.31      6.55 o 
   2  -1  12       31.68       33.34      2.56 o 
  -2   0  12       86.57       83.40      2.18 o 
  -1   0  12        2.00        1.53      0.65 o 
   0   0  12      102.00      113.70      4.27 o 
   1   0  12       43.70       45.02      2.85 o 
   2   0  12        0.66        0.28      1.14 o 
   3   0  12        1.06        2.28      1.14 o 
  -2   1  12       34.00       36.53      2.71 o 
  -1   1  12      136.79      141.61      2.60 o 
   0   1  12       24.82       23.72      1.42 o 
   1   1  12        0.17        1.42      1.14 o 
   2   1  12       59.95       57.56      3.13 o 
   3   1  12        0.00        0.57      1.14 o 
  -2   2  12       64.03       66.71      2.39 o 
  -1   2  12      153.06      154.25      3.00 o 
   0   2  12       16.91       18.61      1.37 o 
   1   2  12        0.40        1.14      1.42 o 
   2   2  12        5.17        5.70      1.42 o 
   3   2  12       57.72       57.28      2.85 o 
  -2   3  12       22.33       21.09      2.28 o 
  -1   3  12       35.81       39.40      1.78 o 
   0   3  12      176.77      183.99      4.56 o 
   1   3  12        9.27        8.26      0.95 o 
   2   3  12       11.78       16.24      1.99 o 
   3   3  12        3.86        3.99      1.14 o 
  -2   4  12      136.84      146.22      3.61 o 
  -1   4  12      140.49      145.75      3.41 o 
   0   4  12      102.56      103.19      2.60 o 
   1   4  12      284.88      302.73     11.54 o 
   2   4  12       76.32       81.39      2.19 o 
   3   4  12        1.51        1.42      1.14 o 
  -2   5  12      333.48      324.33      9.12 o 
  -1   5  12      231.50      239.42      4.50 o 
   0   5  12       10.35        9.12      1.42 o 
   1   5  12       12.21       14.36      1.30 o 
   2   5  12        2.98        5.21      0.89 o 
  -2   6  12        0.09        0.82      0.73 o 
  -1   6  12       58.73       61.27      3.13 o 
   0   6  12        0.22        1.14      0.85 o 
   1   6  12       17.17       17.53      1.41 o 
   2   6  12        0.89        0.14      1.00 o 
   3   6  12       17.75       18.52      1.99 o 
  -1   7  12       13.88       12.54      1.71 o 
   0   7  12        3.96        5.13      1.42 o 
   1   7  12        2.15        1.57      1.28 o 
   2   7  12       65.52       67.54      3.13 o 
   3   7  12      405.31      360.72      5.03 o 
  -1   8  12        1.92        3.42      1.14 o 
   0   8  12       74.77       75.23      3.42 o 
   1   8  12       68.40       62.69      3.13 o 
   2   8  12        6.49        7.12      1.42 o 
   3   8  12        1.75        2.56      0.89 o 
   0   9  12        1.23        1.99      1.14 o 
   1   9  12       18.98       24.51      2.56 o 
   2   9  12        0.08       -0.28      1.14 o 
   3   9  12        8.23        5.80      1.09 o 
   1  10  12        0.47        1.42      1.14 o 
   2  10  12        0.01        0.28      1.14 o 
   0   0  13        6.86        7.12      1.99 o 
   1   0  13        0.60        0.57      1.14 o 
  -1   1  13       60.79       55.57      1.84 o 
   0   1  13        0.00       -0.28      1.42 o 
   1   1  13        0.40        0.28      1.14 o 
   2   1  13       10.98        9.69      1.71 o 
  -1   2  13      115.73      119.77      2.60 o 
   0   2  13       12.52       12.51      1.16 o 
   1   2  13        1.42        1.71      1.42 o 
   2   2  13       48.92       55.85      3.13 o 
  -1   3  13       33.91       37.26      1.62 o 
   0   3  13        2.55        4.46      0.95 o 
   1   3  13       16.85       16.24      2.28 o 
   2   3  13       21.64       21.66      2.28 o 
  -1   4  13       10.88       14.58      1.37 o 
   0   4  13       58.81       56.93      2.19 o 
   1   4  13        0.12        1.53      0.73 o 
   2   4  13        9.35       11.11      1.71 o 
   3   4  13       43.56       49.87      2.85 o 
  -1   5  13       32.26       36.47      2.56 o 
   0   5  13        1.55        1.71      0.76 o 
   1   5  13       57.30       48.94      1.91 o 
   2   5  13        7.91        7.81      1.09 o 
  -1   6  13       43.22       45.59      2.85 o 
   0   6  13        3.98        4.84      1.42 o 
   1   6  13        0.02       -0.46      0.73 o 
   2   6  13       82.78       76.98      2.31 o 
   0   7  13       17.04       17.67      1.99 o 
   1   7  13        3.93        2.62      1.28 o 
   2   7  13       29.05       28.50      2.56 o 
   0   8  13      176.85      172.12      5.41 o 
   1   8  13       82.96       81.32      2.51 o 
   2   8  13        4.00        3.99      1.42 o 
                                                 
